# Supplementary material for: Network pharmacology-based identifcation of potential targets of the flower of Trollius chinensis Bunge acting on anti-inflammatory effectss
Source: Sci Rep. 2019 May 30;9:8109. doi: 10.1038/s41598-019-44538-z (PMC6542797; doi:10.1038/s41598-019-44538-z)
Supplement: Supplementary file 2 — gene network [file 41598_2019_44538_MOESM2_ESM.xlsx]

## Sheet: Sheet1
node1	node2
Compound 01	P0CY27
Compound 01	P03404
Compound 01	P05112
Compound 01	Q9EPW9
Compound 01	Q9Y2C9
Compound 01	P68638
Compound 01	Q89859
Compound 01	Q20NS3
Compound 01	Q05315
Compound 01	P02671
Compound 01	P02675
Compound 01	P02676
Compound 01	P02679
Compound 01	P01871
Compound 01	Q51918
Compound 01	P27918
Compound 01	P01700
Compound 01	P01824
Compound 01	P01880
Compound 01	P0DOX3
Compound 01	Q2UVX4
Compound 01	P01721
Compound 01	P0CG04
Compound 01	P01772
Compound 01	Q6PYX1
Compound 01	Q9Y5Y6
Compound 01	P08603
Compound 01	P00751
Compound 01	A0A0H3K6Z8
Compound 01	P07358
Compound 01	D3JIB2
Compound 01	Q91132
Compound 01	P01647
Compound 01	P01808
Compound 01	P01597
Compound 01	Q5NV90
Compound 01	P14210
Compound 01	U3KM01
Compound 01	P00746
Compound 01	P13671
Compound 01	O00187
Compound 01	P0C0L4
Compound 01	P01024
Compound 01	P01594
Compound 01	P01764
Compound 01	P25791
Compound 01	P01593
Compound 01	S6C4R2
Compound 01	Q91MA7
Compound 01	S6C4S0
Compound 01	P03435
Compound 01	R9U684
Compound 01	P01619
Compound 01	Q8JDI3
Compound 01	S6B291
Compound 01	P01709
Compound 01	A0A158RFT3
Compound 01	A0A158RFT4
Compound 01	A0A158RFT5
Compound 01	Q5YD59
Compound 01	P01031
Compound 01	V9QIE5
Compound 01	P0DOY2
Compound 01	Q1HSF8
Compound 01	P06312
Compound 01	P01825
Compound 01	P0DOY3
Compound 01	Q9WUD1
Compound 01	Q13404
Compound 01	P52564
Compound 01	Q8VSD5
Compound 01	O76064
Compound 01	Q15819
Compound 01	P61088
Compound 01	P27635
Compound 01	P22090
Compound 01	P61086
Compound 01	Q8NC51
Compound 01	Q96L21
Compound 01	P62701
Compound 01	P05388
Compound 01	P18077
Compound 01	P18124
Compound 01	P18621
Compound 01	P26373
Compound 01	P27635
Compound 01	P30050
Compound 01	Q1HVF7
Compound 01	C5MK56
Compound 01	P03211
Compound 01	X2G898
Compound 01	P30685
Compound 01	Q9YRL3
Compound 01	Q9YRL8
Compound 02	P01032
Compound 02	P01876
Compound 02	P20023
Compound 02	P17927
Compound 02	P07357
Compound 02	P07360
Compound 02	P05156
Compound 02	P02748
Compound 02	P00813
Compound 02	P13489
Compound 02	P24627
Compound 02	O77698
Compound 02	Q9TUM0
Compound 02	Q29477
Compound 02	P84156
Compound 02	P02788
Compound 02	Q8T0W8
Compound 02	O77811
Compound 02	P03950
Compound 02	O95711
Compound 02	Q99467
Compound 02	Q06265
Compound 02	Q13868
Compound 02	Q15024
Compound 02	Q5RKV6
Compound 02	Q96B26
Compound 02	Q9NPD3
Compound 02	Q9NQT4
Compound 02	Q9NQT5
Compound 02	Q9Y3B2
Compound 02	P52701
Compound 02	P20585
Compound 02	P43246
Compound 02	P14174
Compound 02	P20160
Compound 02	P47992
Compound 02	P10809
Compound 02	P61604
Compound 02	Q6TQF5
Compound 02	P03502
Compound 02	P05161
Compound 02	P20591
Compound 02	Q05193
Compound 02	P34897
Compound 02	Q03026
Compound 02	Q03023
Compound 02	P02652
Compound 02	P02647
Compound 02	O43521
Compound 02	P16778
Compound 02	Q07812
Compound 02	P30491
Compound 02	A0A075B6T6
Compound 02	P36897
Compound 02	A0JD25
Compound 02	Q31615
Compound 02	P04858
Compound 02	P02786
Compound 02	Q30201
Compound 02	P24740
Compound 02	P04222
Compound 02	P43627
Compound 02	P52292
Compound 02	P15260
Compound 02	P04582
Compound 02	P12901
Compound 02	P04588
Compound 02	P43358
Compound 02	P09713
Compound 02	P43626
Compound 02	O60880
Compound 02	Q13291
Compound 02	P04857
Compound 02	P30504
Compound 02	P04602
Compound 02	Q31206
Compound 02	O11818
Compound 02	Q9Y5X3
Compound 02	Q9TQB0
Compound 02	Q07352
Compound 02	P12977
Compound 02	P51965
Compound 02	P06334
Compound 02	Q9BCZ1
Compound 02	Q860W6
Compound 02	P14079
Compound 02	P27705
Compound 02	P19438
Compound 02	P02775
Compound 02	A2Q6L5
Compound 02	E9PMV2
Compound 02	O43612
Compound 02	Q13231
Compound 02	P03180
Compound 02	Q13651
Compound 02	O75594
Compound 03	Q98Y46
Compound 03	Q8URG0
Compound 03	Q70A61
Compound 03	O11822
Compound 03	P26590
Compound 03	P27797
Compound 03	P16104
Compound 03	Q8N423
Compound 03	P16780
Compound 03	P01899
Compound 03	O19626
Compound 03	P33260
Compound 03	Q70AA1
Compound 03	Q9MYI6
Compound 03	Q1KW74
Compound 03	Q9IDV9
Compound 03	P01849
Compound 03	P30123
Compound 03	P04213
Compound 03	Q9NPA0
Compound 03	P03485
Compound 03	P04583
Compound 03	Q33CG5
Compound 03	A2KD59
Compound 03	P60201
Compound 03	Q70XD7
Compound 03	Q0QI92
Compound 03	P01579
Compound 03	Q66793
Compound 03	Q8WVV4
Compound 03	Q86UW6
Compound 03	P43355
Compound 03	P10619
Compound 03	Q56H30
Compound 03	P10321
Compound 03	P30464
Compound 03	P13747
Compound 03	P26715
Compound 03	Q13241
Compound 03	P47871
Compound 03	P08560
Compound 03	Q5GL29
Compound 03	P03204
Compound 03	P35222
Compound 03	P30305
Compound 03	Q9Y4H2
Compound 03	Q92619
Compound 03	Q9YYH6
Compound 03	P06725
Compound 03	Q04771
Compound 03	P38110
Compound 03	P59596
Compound 03	P59595
Compound 03	P78358
Compound 03	P17693
Compound 03	Q95HB9
Compound 03	P07910
Compound 03	P30479
Compound 03	Q13126
Compound 03	Q01668
Compound 03	O00238
Compound 03	Q2F4V2
Compound 03	Q1WDM0
Compound 03	P02771
Compound 03	Q03463
Compound 03	Q9DIT6
Compound 03	Q92959
Compound 03	Q3KSU1
Compound 03	Q8WLS4
Compound 03	P0C6H2
Compound 03	P01732
Compound 03	P13285
Compound 03	Q9YV12
Compound 03	P04439
Compound 03	P15812
Compound 03	Q3KST2
Compound 03	Q9QDK7
Compound 03	Q49PI7
Compound 03	Q692E0
Compound 03	E0YFW1
Compound 03	Q8NC51
Compound 03	Q96L21
Compound 03	P62701
Compound 03	P05388
Compound 03	P18077
Compound 03	P18124
Compound 03	P18621
Compound 03	P26373
Compound 03	P27635
Compound 03	P30050
Compound 04	Q6SW59
Compound 04	P62318
Compound 04	P00403
Compound 04	Q9WPU2
Compound 04	Q9YYU3
Compound 04	P12499
Compound 04	P30490
Compound 04	P04603
Compound 04	Q77378
Compound 04	P68979
Compound 04	K7N5M4
Compound 04	Q9YXL3
Compound 04	Q9YXL6
Compound 04	P42345
Compound 04	P0C213
Compound 04	P03366
Compound 04	P01012
Compound 04	P01901
Compound 04	Q8QMP2
Compound 04	Q9YXY3
Compound 04	P40126
Compound 04	P01891
Compound 04	Q70626
Compound 04	P30481
Compound 04	Q9QAC5
Compound 04	P17763
Compound 04	P30484
Compound 04	P0CF51
Compound 04	Q9YYU8
Compound 04	P68043
Compound 04	Q9Q0U8
Compound 04	K7N5M3
Compound 04	P18464
Compound 04	R4WL38
Compound 04	H2RG00
Compound 04	O14746
Compound 04	P02768
Compound 04	P62942
Compound 04	P43631
Compound 04	Q76ZQ3
Compound 04	Q9BZL6
Compound 04	Q8NHL6
Compound 04	P33241
Compound 04	Q01433
Compound 04	P03466
Compound 04	Q07FI1
Compound 04	D9J353
Compound 04	P30505
Compound 04	P30475
Compound 04	Q3KSS4
Compound 04	Q1HVF7
Compound 04	C5MK56
Compound 04	P03211
Compound 04	X2G898
Compound 04	P30685
Compound 04	Q9YRL3
Compound 04	Q9YRL8
Compound 04	P03169
Compound 04	P30460
Compound 04	P04585
Compound 04	P03407
Compound 04	P30480
Compound 04	P69726
Compound 04	Q31610
Compound 04	P13746
Compound 04	P04601
Compound 04	P05534
Compound 04	P19544
Compound 04	P06126
Compound 04	P18465
Compound 04	P43629
Compound 04	P43357
Compound 04	A0A578
Compound 04	P30443
Compound 04	Q8WZ42
Compound 04	P29016
Compound 04	P29017
Compound 04	P18139
Compound 04	Q95460
Compound 04	P03989
Compound 04	P32241
Compound 04	P01889
Compound 04	P12478
Compound 04	Q8NC51
Compound 04	Q96L21
Compound 04	P62701
Compound 04	P05388
Compound 04	P18077
Compound 04	P18124
Compound 04	P18621
Compound 04	P26373
Compound 04	P27635
Compound 04	P30050
Compound 05	P05107
Compound 05	P20702
Compound 05	A0A0B4J279
Compound 05	A0A592
Compound 05	A0A075B6N1
Compound 05	A0A087WT01
Compound 05	A0A0B4J2E0
Compound 05	P29350
Compound 05	Q13616
Compound 05	Q86VP6
Compound 05	O95628
Compound 05	P46527
Compound 05	P61024
Compound 05	Q13309
Compound 05	Q80UW2
Compound 05	P12931
Compound 05	Q8WY64
Compound 05	P01111
Compound 05	Q96PU5
Compound 05	P21580
Compound 05	Q9H4M3
Compound 05	Q13191
Compound 05	P22681
Compound 05	O88846
Compound 05	Q96CA5
Compound 05	P43405
Compound 05	P63208
Compound 05	Q9R194
Compound 05	Q9UKT7
Compound 05	Q9XVR6
Compound 05	O75832
Compound 05	P51668
Compound 05	Q9CZW6
Compound 05	Q9H0F5
Compound 05	P25685
Compound 05	P17612
Compound 05	P61925
Compound 05	Q5X159
Compound 05	O14818
Compound 05	P20618
Compound 05	P25786
Compound 05	P25787
Compound 05	P25789
Compound 05	P28066
Compound 05	P28070
Compound 05	P28072
Compound 05	P28074
Compound 05	P49720
Compound 05	P49721
Compound 05	P60900
Compound 05	Q99436
Compound 05	Q6ZSG1
Compound 05	Q96BH1
Compound 05	P25788
Compound 05	P0CG47
Compound 05	Q96EP0
Compound 05	P01112
Compound 05	Q9ULZ3
Compound 05	Q9BXR5
Compound 05	Q15399
Compound 05	O60603
Compound 05	P06179
Compound 05	Q9QUN7
Compound 05	O60602
Compound 05	P30690
Compound 05	P27705
Compound 05	P19438
Compound 05	P02775
Compound 05	A2Q6L5
Compound 05	E9PMV2
Compound 05	O43612
Compound 05	Q13231
Compound 05	P03180
Compound 05	Q13651
Compound 05	O75594
Compound 06	Q2EEY0
Compound 06	Q5I2M5
Compound 06	O00206
Compound 06	Q9Y6Y9
Compound 06	Q9EQU3
Compound 06	Q9NR97
Compound 06	P01665
Compound 06	P01863
Compound 06	P07288
Compound 06	P9WI73
Compound 06	A4L9V2
Compound 06	Q4G1L3
Compound 06	P43403
Compound 06	P07200
Compound 06	P01834
Compound 06	P29459
Compound 06	P9WPB3
Compound 06	P9WPB5
Compound 06	P9WFK7
Compound 06	P10279
Compound 06	P32455
Compound 06	Q9NRX4
Compound 06	P51452
Compound 06	P04156
Compound 06	P15311
Compound 06	P01514
Compound 06	P01515
Compound 06	P05230
Compound 06	P21579
Compound 06	Q99584
Compound 06	O00329
Compound 06	O43927
Compound 06	P01704
Compound 06	P16298
Compound 06	Q13569
Compound 06	P42224
Compound 06	O75928
Compound 06	Q9UER7
Compound 06	P49792
Compound 06	Q92793
Compound 06	P63279
Compound 06	Q9UBE0
Compound 06	Q9UBT2
Compound 06	P63165
Compound 06	P01574
Compound 06	P01563
Compound 06	P02681
Compound 06	P53634
Compound 06	P09914
Compound 06	P03527
Compound 06	P04610
Compound 06	P04613
Compound 06	P18378
Compound 06	P07939
Compound 06	P0CK32
Compound 06	P11077
Compound 06	P11079
Compound 06	P11314
Compound 06	Q9WAB2
Compound 06	P11207
Compound 06	P62877
Compound 06	Q13619
Compound 06	Q16531
Compound 06	P33064
Compound 06	P0C569
Compound 06	P07239
Compound 06	Q1HVF7
Compound 06	C5MK56
Compound 06	P03211
Compound 06	X2G898
Compound 06	P30685
Compound 06	Q9YRL3
Compound 06	Q9YRL8
Compound 07	O60563
Compound 07	P04608
Compound 07	P50750
Compound 07	P03126
Compound 07	P04637
Compound 07	Q05086
Compound 07	P35260
Compound 07	P09601
Compound 07	P05000
Compound 07	P17181
Compound 07	P48551
Compound 07	P01562
Compound 07	Q5ZMD1
Compound 07	P01994
Compound 07	P09207
Compound 07	A5HUM9
Compound 07	Q1L1H6
Compound 07	Q9YKD7
Compound 07	Q5ZJG4
Compound 07	A0ZXM3
Compound 07	Q9PSX7
Compound 07	Q95601
Compound 07	O46789
Compound 07	Q9DG07
Compound 07	A1L565
Compound 07	O46790
Compound 07	Q6J4Y8
Compound 07	P68390
Compound 07	P08311
Compound 07	P03973
Compound 07	P04054
Compound 07	Q8IZI9
Compound 07	Q8IU54
Compound 07	Q8IU57
Compound 07	A0A0H3K0M1
Compound 07	P08246
Compound 07	P00592
Compound 07	P81534
Compound 07	P04083
Compound 07	P19619
Compound 07	P13987
Compound 07	Q9LCB8
Compound 07	O15455
Compound 07	O60486
Compound 07	O75326
Compound 07	P33672
Compound 07	Q2TBP0
Compound 07	Q2TBX6
Compound 07	Q2YDE4
Compound 07	Q32KL2
Compound 07	Q3MHN0
Compound 07	Q3T0X5
Compound 07	Q3T0Y5
Compound 07	Q3T108
Compound 07	Q3ZBG0
Compound 07	Q3ZCK9
Compound 07	Q58DU5
Compound 07	Q5E987
Compound 07	Q5E9K0
Compound 07	P07203
Compound 07	P01912
Compound 07	P35833
Compound 07	P35834
Compound 07	O00175
Compound 07	P04228
Compound 07	Q05329
Compound 07	P80075
Compound 07	P13725
Compound 07	Q1HVF7
Compound 07	C5MK56
Compound 07	P03211
Compound 07	X2G898
Compound 07	P30685
Compound 07	Q9YRL3
Compound 07	Q9YRL8
Compound 08	P17213
Compound 08	O15263
Compound 08	Q9Y258
Compound 08	P55773
Compound 08	P03198
Compound 08	Q8NKX2
Compound 08	Q29983
Compound 08	Q98823
Compound 08	P42081
Compound 08	P33681
Compound 08	P25024
Compound 08	P01910
Compound 08	P02789
Compound 08	P06343
Compound 08	P08700
Compound 08	P26718
Compound 08	Q9BZM4
Compound 08	P03205
Compound 08	P00021
Compound 08	P01904
Compound 08	P04230
Compound 08	Q9Y6Q6
Compound 08	P01835
Compound 08	P20759
Compound 08	P22301
Compound 08	P0A0L2
Compound 08	P17150
Compound 08	P02778
Compound 08	P05121
Compound 08	Q02223
Compound 08	P12544
Compound 08	P08887
Compound 08	P40223
Compound 08	P02777
Compound 08	P40189
Compound 08	P0A0L3
Compound 08	P06239
Compound 08	P19875
Compound 08	P04626
Compound 08	P11133
Compound 08	P07353
Compound 08	Q92838
Compound 08	O14625
Compound 08	P09341
Compound 08	P12495
Compound 08	P27705
Compound 08	P19438
Compound 08	P02775
Compound 08	A2Q6L5
Compound 08	E9PMV2
Compound 08	O43612
Compound 08	Q13231
Compound 08	P03180
Compound 08	Q13651
Compound 08	O75594
Compound 08	Q9GZX6
Compound 08	P02686
Compound 08	Q30154
Compound 08	Q76RJ0
Compound 08	P13727
Compound 08	P25774
Compound 08	O76096
Compound 08	P09919
Compound 08	Q99062
Compound 08	Q15080
Compound 08	P01589
Compound 08	O10647
Compound 08	P04664
Compound 08	Q52T95
Compound 08	O15117
Compound 08	P12018
Compound 08	P15814
Compound 08	Q16663
Compound 08	O95715
Compound 08	P23510
Compound 08	P43489
Compound 08	A2NTY6
Compound 08	P01738
Compound 08	Q8NC51
Compound 08	Q96L21
Compound 08	P62701
Compound 08	P05388
Compound 08	P18077
Compound 08	P18124
Compound 08	P18621
Compound 08	P26373
Compound 08	P27635
Compound 08	P30050
Compound 09	A8CDU0
Compound 09	P0A0L5
Compound 09	P18510
Compound 09	P78556
Compound 09	P01583
Compound 09	Q9Y4X3
Compound 09	O00585
Compound 09	P42830
Compound 09	Q99731
Compound 09	P51671
Compound 09	Q49DS8
Compound 09	Q6N095
Compound 09	Q993A8
Compound 09	P19551
Compound 09	Q6N030
Compound 09	Q6P5S8
Compound 09	Q8Q7Z9
Compound 09	O41925
Compound 09	Q48898
Compound 09	Q91LS8
Compound 09	P05106
Compound 09	P15018
Compound 09	P42703
Compound 09	Q16627
Compound 09	A4F255
Compound 09	P01857
Compound 09	Q99616
Compound 09	P02458
Compound 09	P01911
Compound 09	P16757
Compound 09	Q29980
Compound 09	P41273
Compound 09	Q30291
Compound 09	Q4MYJ2
Compound 09	P0A0M0
Compound 09	Q03909
Compound 09	P22413
Compound 09	P20333
Compound 09	P01675
Compound 09	P01837
Compound 09	P68104
Compound 09	Q05639
Compound 09	P13232
Compound 09	P16871
Compound 09	P01897
Compound 09	Q02218
Compound 09	P12273
Compound 09	P25311
Compound 09	Q13158
Compound 09	P0C8E7
Compound 09	Q65XZ7
Compound 09	Q9DHW0
Compound 09	P04578
Compound 09	P04070
Compound 09	P19505
Compound 09	Q30597
Compound 09	Q9WH73
Compound 09	Q16655
Compound 09	P05452
Compound 09	Q14627
Compound 09	Q1PHM6
Compound 09	O95150
Compound 09	P01902
Compound 09	P27930
Compound 09	Q7TDW8
Compound 09	P16410
Compound 09	P21611
Compound 09	Q9BCW3
Compound 09	A0A0A8WFP6
Compound 09	A0A173ADG5
Compound 09	P41355
Compound 09	Q95477
Compound 09	P29965
Compound 09	Q9Q0U7
Compound 09	C4PK56
Compound 09	O19244
Compound 09	Q07717
Compound 09	Q5QGG3
Compound 09	Q5QGH9
Compound 09	Q89490
Compound 09	Q9GJ77
Compound 09	Q9HBE4
Compound 09	Q9HBE5
Compound 09	O00300
Compound 09	P05113
Compound 09	Q01344
Compound 09	P03206
Compound 09	I2FL84
Compound 09	I2G9G1
Compound 09	P01552
Compound 10	P32969
Compound 10	P35268
Compound 10	P36578
Compound 10	P39023
Compound 10	P40429
Compound 10	P42766
Compound 10	P46776
Compound 10	P46777
Compound 10	P46778
Compound 10	P46779
Compound 10	P47914
Compound 10	P49207
Compound 10	P50914
Compound 10	P61254
Compound 10	P61313
Compound 10	P61353
Compound 10	P61513
Compound 10	P61927
Compound 10	P62424
Compound 10	P62750
Compound 10	P62829
Compound 10	P62888
Compound 10	P62891
Compound 10	P62899
Compound 10	P62906
Compound 10	P62910
Compound 10	P62913
Compound 10	P62917
Compound 10	P62945
Compound 10	P62987
Compound 10	P63173
Compound 10	P83731
Compound 10	P83881
Compound 10	P84098
Compound 10	Q02543
Compound 10	Q02878
Compound 10	Q07020
Compound 10	Q9Y3U8
Compound 10	P08708
Compound 10	P08865
Compound 10	P15880
Compound 10	P22090
Compound 10	P23396
Compound 10	P25398
Compound 10	P39019
Compound 10	P42677
Compound 10	P46781
Compound 10	P46782
Compound 10	P46783
Compound 10	P60866
Compound 10	P61247
Compound 10	P62081
Compound 10	P62241
Compound 10	P62244
Compound 10	P62249
Compound 10	P62263
Compound 10	P62266
Compound 10	P62269
Compound 10	P62273
Compound 10	P62277
Compound 10	P62280
Compound 10	P62753
Compound 10	P62841
Compound 10	P62847
Compound 10	P62851
Compound 10	P62854
Compound 10	P62857
Compound 10	P62861
Compound 10	P62979
Compound 10	P63220
Compound 10	P63244
Compound 10	Q8NC51
Compound 10	Q96L21
Compound 10	P62701
Compound 10	P05388
Compound 10	P18077
Compound 10	P18124
Compound 10	P18621
Compound 10	P26373
Compound 10	P27635
Compound 10	P30050
Compound 11	P05112
Compound 11	A4L9V2
Compound 11	Q4G1L3
Compound 11	P05231
Compound 11	P43405
Compound 11	P43403
Compound 11	P09601
Compound 11	Q8IU54
Compound 11	Q8IU57
Compound 11	P01834
Compound 11	P01857
Compound 11	P29459
Compound 11	P29460
Compound 11	Q9NPF7
Compound 11	P01514
Compound 11	P01515
Compound 11	P05230
Compound 11	P21579
Compound 11	P01583
Compound 11	Q15109
Compound 11	Q99584
Compound 11	O00329
Compound 11	P23727
Compound 11	P01574
Compound 11	P05000
Compound 11	P17181
Compound 11	P48551
Compound 11	P01562
Compound 11	P01563
Compound 11	P49768
Compound 11	Q92542
Compound 11	Q96BI3
Compound 11	Q9NZ42
Compound 11	P0C8E7
Compound 11	P10147
Compound 11	Q2F862
Compound 11	Q9ULZ3
Compound 11	Q8WXC3
Compound 11	O75594
Compound 11	P15260
Compound 11	P01589
Compound 11	P30123
Compound 11	P01579
Compound 11	Q66793
Compound 11	P14784
Compound 11	P31785
Compound 11	P60568
Compound 11	A3FBE6
Compound 11	P00813
Compound 11	O95711
Compound 11	Q99467
Compound 11	P07200
Compound 11	Q06265
Compound 11	Q13868
Compound 11	Q15024
Compound 11	Q5RKV6
Compound 11	Q96B26
Compound 11	Q9NPD3
Compound 11	Q9NQT4
Compound 11	Q9NQT5
Compound 11	Q9Y3B2
Compound 11	P52701
Compound 11	P20585
Compound 11	P43246
Compound 11	P04083
Compound 11	P19619
Compound 11	P52566
Compound 11	P15153
Compound 11	P16885
Compound 11	Q15833
Compound 11	P12429
Compound 11	P02775
Compound 11	P10809
Compound 11	P61604
Compound 11	Q99731
Compound 11	P24394
Compound 11	P35225
Compound 11	P78552
Compound 11	P58908
Compound 11	P05386
Compound 11	P05387
Compound 11	P13639
Compound 11	Q8NC51
Compound 11	Q96L21
Compound 11	P62701
Compound 11	P05388
Compound 11	P18077
Compound 11	P18124
Compound 11	P18621
Compound 11	P26373
Compound 11	P27635
Compound 11	P30050
Compound 12	Q40960
Compound 12	P85524
Compound 12	P23526
Compound 12	P08575
Compound 12	P11275
Compound 12	P26645
Compound 12	P62937
Compound 12	P40136
Compound 12	Q9UIK4
Compound 12	Q810C8
Compound 12	Q13813
Compound 12	Q15746
Compound 12	P23634
Compound 12	Q63450
Compound 12	P14151
Compound 12	Q9H1R3
Compound 12	Q00195
Compound 12	P37840
Compound 12	P29474
Compound 12	Q9UKL4
Compound 12	Q13698
Compound 12	Q13557
Compound 12	P53355
Compound 12	Q05586
Compound 12	Q05152
Compound 12	Q07652
Compound 12	P27884
Compound 12	P25445
Compound 12	P08138
Compound 12	P35228
Compound 12	P62157
Compound 12	Q6J8I9
Compound 12	P24588
Compound 12	P0DP24
Compound 12	P11799
Compound 12	P42212
Compound 12	Q13936
Compound 12	O35433
Compound 12	P53779
Compound 12	O00159
Compound 12	O36972
Compound 12	P63098
Compound 12	P56696
Compound 12	Q92913
Compound 12	Q99250
Compound 12	P61328
Compound 12	Q05096
Compound 12	Q9H095
Compound 12	Q14524
Compound 12	Q08209
Compound 12	P23677
Compound 12	P0DP23
Compound 12	P51787
Compound 12	O00571
Compound 12	P68466
Compound 12	P19508
Compound 12	Q9Y3Z3
Compound 12	Q9Y4B6
Compound 12	P68598
Compound 12	P11116
Compound 12	P09382
Compound 12	Q13651
Compound 12	P22301
Compound 12	Q8NC51
Compound 12	Q96L21
Compound 12	P62701
Compound 12	P05388
Compound 12	P18077
Compound 12	P18124
Compound 12	P18621
Compound 12	P26373
Compound 12	P27635
Compound 12	P30050
Compound 12	P27705
Compound 12	P19438
Compound 12	P02775
Compound 12	A2Q6L5
Compound 12	E9PMV2
Compound 12	O43612
Compound 12	Q13231
Compound 12	P03180
Compound 12	Q13651
Compound 12	O75594
Compound 13	P80372
Compound 13	P80373
Compound 13	P80374
Compound 13	P80376
Compound 13	P80377
Compound 13	P80380
Compound 13	Q5SHN3
Compound 13	Q5SHN7
Compound 13	Q5SHN8
Compound 13	Q5SHN9
Compound 13	Q5SHP0
Compound 13	Q5SHP2
Compound 13	Q5SHP3
Compound 13	Q5SHP6
Compound 13	Q5SHP8
Compound 13	Q5SHP9
Compound 13	Q5SHQ0
Compound 13	Q5SHQ4
Compound 13	Q5SHQ5
Compound 13	Q5SHQ6
Compound 13	Q5SHQ7
Compound 13	Q5SHR2
Compound 13	Q5SHZ1
Compound 13	Q5SIH3
Compound 13	Q5SJ76
Compound 13	Q5SJE1
Compound 13	Q5SJH3
Compound 13	Q5SKU1
Compound 13	Q5SLP8
Compound 13	Q5SLQ0
Compound 13	Q5SLQ1
Compound 13	Q9Z9H5
Compound 13	P55788
Compound 13	P10144
Compound 13	Q9BYN0
Compound 13	Q06830
Compound 13	P08953
Compound 13	P48607
Compound 13	Q4G1L2
Compound 13	F2Z275
Compound 13	H6QM90
Compound 13	H6QM91
Compound 13	H6QM92
Compound 13	P08253
Compound 13	P16035
Compound 13	O43405
Compound 13	P9WGP3
Compound 13	Q16719
Compound 13	P12429
Compound 13	Q8GED7
Compound 13	Q9HCY8
Compound 13	Q40963
Compound 13	P43215
Compound 13	Q8NC51
Compound 13	Q96L21
Compound 13	P62701
Compound 13	P05388
Compound 13	P18077
Compound 13	P18124
Compound 13	P18621
Compound 13	P26373
Compound 13	P27635
Compound 13	P30050
Compound 13	P27705
Compound 13	P19438
Compound 13	P02775
Compound 13	A2Q6L5
Compound 13	E9PMV2
Compound 13	O43612
Compound 13	Q13231
Compound 13	P03180
Compound 13	Q13651
Compound 13	O75594
Compound 13	Q1HVF7
Compound 13	C5MK56
Compound 13	P03211
Compound 13	X2G898
Compound 13	P30685
Compound 13	Q9YRL3
Compound 13	Q9YRL8
Compound 14	P81544
Compound 14	P82818
Compound 14	Q92844
Compound 14	P52907
Compound 14	P36941
Compound 14	Q27084
Compound 14	Q76BK2
Compound 14	Q6RYA0
Compound 14	P13198
Compound 14	Q8T9R8
Compound 14	P20459
Compound 14	P81613
Compound 14	Q13114
Compound 14	P07947
Compound 14	B3RFR8
Compound 14	Q86LE5
Compound 14	D8L127
Compound 14	Q9I9P7
Compound 14	P86471
Compound 14	Q8N104
Compound 14	P09038
Compound 14	Q17NR1
Compound 14	P80511
Compound 14	Q9C035
Compound 14	P51124
Compound 14	P12318
Compound 14	Q90890
Compound 14	P21760
Compound 14	P19525
Compound 14	Q0PF16
Compound 14	Q9NRW3
Compound 14	G4V4F9
Compound 14	P31151
Compound 14	P02743
Compound 14	O95497
Compound 14	P0A6Y8
Compound 14	P02751
Compound 14	P0DJI8
Compound 14	Q9NZH8
Compound 14	Q13325
Compound 14	P05067
Compound 14	O94817
Compound 14	Q9NT62
Compound 14	P81172
Compound 14	G9MAP5
Compound 14	P00720
Compound 14	Q7Z6L1
Compound 14	Q9UM07
Compound 14	P05109
Compound 14	P06702
Compound 14	P31941
Compound 14	Q15109
Compound 14	P80188
Compound 14	Q9BT43
Compound 14	Q9BUI4
Compound 14	P04271
Compound 14	Q15418
Compound 14	Q676U5
Compound 14	Q9H1Y0
Compound 14	Q9GK12
Compound 14	P80408
Compound 14	P0DOY6
Compound 14	P0DOY7
Compound 14	P0DOY8
Compound 14	P0DOY9
Compound 14	P17291
Compound 14	P35871
Compound 14	P37362
Compound 14	P60405
Compound 14	P60488
Compound 14	P60489
Compound 14	P60490
Compound 14	P60491
Compound 14	P60492
Compound 14	P60493
Compound 14	P60494
Compound 14	P80339
Compound 14	P80340
Compound 14	P80371
Compound 14	Q8NC51
Compound 14	Q96L21
Compound 14	P62701
Compound 14	P05388
Compound 14	P18077
Compound 14	P18124
Compound 14	P18621
Compound 14	P26373
Compound 14	P27635
Compound 14	P30050
Compound 15	P0AEX9
Compound 15	Q9NP55
Compound 15	P12724
Compound 15	Q6NXT2
Compound 15	P84243
Compound 15	Q71DI3
Compound 15	P04908
Compound 15	P06899
Compound 15	P62805
Compound 15	P68431
Compound 15	P55211
Compound 15	Q9NR28
Compound 15	Q12933
Compound 15	Q13077
Compound 15	Q13489
Compound 15	P98170
Compound 15	Q13490
Compound 15	P52566
Compound 15	P15153
Compound 15	P16885
Compound 15	Q15833
Compound 15	Q9TTF5
Compound 15	P12530
Compound 15	P58908
Compound 15	P49137
Compound 15	Q16539
Compound 15	Q99538
Compound 15	P43235
Compound 15	P01023
Compound 15	P13699
Compound 15	P41159
Compound 15	O44249
Compound 15	Q25519
Compound 15	P14902
Compound 15	P49862
Compound 15	Q06124
Compound 15	Q15208
Compound 15	Q5E997
Compound 15	P02638
Compound 15	P11116
Compound 15	P09382
Compound 15	Q96AZ6
Compound 15	P09913
Compound 15	Q05823
Compound 15	O95155
Compound 15	P0CG48
Compound 15	Q99PZ6
Compound 15	Q9UHD2
Compound 15	P02281
Compound 15	P06897
Compound 15	P35226
Compound 15	P62799
Compound 15	P84233
Compound 15	P61077
Compound 15	Q86SE9
Compound 15	Q99496
Compound 15	Q86WV6
Compound 15	A7SLZ2
Compound 15	Q10588
Compound 15	P06744
Compound 15	P49768
Compound 15	Q92542
Compound 15	Q96BI3
Compound 15	Q9NZ42
Compound 15	P25942
Compound 15	Q8NC51
Compound 15	Q96L21
Compound 15	P62701
Compound 15	P05388
Compound 15	P18077
Compound 15	P18124
Compound 15	P18621
Compound 15	P26373
Compound 15	P27635
Compound 16	Q02878
Compound 16	Q07020
Compound 16	Q8NC51
Compound 16	Q96L21
Compound 16	Q9Y3U8
Compound 16	P08708
Compound 16	P08865
Compound 16	P15880
Compound 16	P23396
Compound 16	P25398
Compound 16	P39019
Compound 16	P42677
Compound 16	P46781
Compound 16	P46782
Compound 16	P46783
Compound 16	P60866
Compound 16	P61247
Compound 16	P62081
Compound 16	P62241
Compound 16	P62244
Compound 16	P62249
Compound 16	P62263
Compound 16	P62266
Compound 16	P62269
Compound 16	P62273
Compound 16	P62277
Compound 16	P62280
Compound 16	P62701
Compound 16	P62753
Compound 16	P62841
Compound 16	P62847
Compound 16	P62851
Compound 16	P62854
Compound 16	P62857
Compound 16	P62861
Compound 16	P62945
Compound 16	P62979
Compound 16	P63220
Compound 16	P63244
Compound 16	P83731
Compound 16	P84098
Compound 16	Q92583
Compound 16	P13500
Compound 16	P55008
Compound 16	P00966
Compound 16	P04406
Compound 16	P13501
Compound 16	P01308
Compound 16	Q9UQM7
Compound 16	Q14258
Compound 16	Q8WXC3
Compound 16	Q7SIC1
Compound 16	Q9NZ08
Compound 16	P07711
Compound 16	P62837
Compound 16	Q96FW1
Compound 16	Q6P179
Compound 16	P9WIA1
Compound 16	P9WNK5
Compound 16	P9WNK7
Compound 16	A0A0H2VDN9
Compound 16	Q9PRS8
Compound 16	O60814
Compound 16	Q9H1E1
Compound 16	Q16695
Compound 16	P0C0S5
Compound 16	Q71UI9
Compound 16	P49450
Compound 16	Q8NC51
Compound 16	Q96L21
Compound 16	P62701
Compound 16	P05388
Compound 16	P18077
Compound 16	P18124
Compound 16	P18621
Compound 16	P26373
Compound 16	P27635
Compound 16	P30050
Compound 17	Q06277
Compound 17	Q9Z297
Compound 17	Q15121
Compound 17	Q9UQB8
Compound 17	Q7L576
Compound 17	Q8WUW1
Compound 17	Q92558
Compound 17	Q9NYB9
Compound 17	Q9Y2A7
Compound 17	P27361
Compound 17	Q96PY5
Compound 17	O95466
Compound 17	P40763
Compound 17	P28482
Compound 17	P23727
Compound 17	P63000
Compound 17	P60953
Compound 17	Q8TCU6
Compound 17	P27986
Compound 17	P42336
Compound 17	Q6YWF1
Compound 17	P05386
Compound 17	P05387
Compound 17	P05388
Compound 17	P13639
Compound 17	P18077
Compound 17	P18124
Compound 17	P18621
Compound 17	P26373
Compound 17	P30050
Compound 17	P32969
Compound 17	P35268
Compound 17	P36578
Compound 17	P39023
Compound 17	P40429
Compound 17	P42766
Compound 17	P46776
Compound 17	P46777
Compound 17	P46778
Compound 17	P46779
Compound 17	P47914
Compound 17	P49207
Compound 17	P50914
Compound 17	P61254
Compound 17	P61313
Compound 17	P61353
Compound 17	P61513
Compound 17	P61927
Compound 17	P62424
Compound 17	P62750
Compound 17	P62829
Compound 17	P62888
Compound 17	P62891
Compound 17	P62899
Compound 17	P62906
Compound 17	P62910
Compound 17	P62913
Compound 17	P62917
Compound 17	P62987
Compound 17	P63173
Compound 17	P83881
Compound 17	Q02543
Compound 17	P27705
Compound 17	P19438
Compound 17	P02775
Compound 17	A2Q6L5
Compound 17	E9PMV2
Compound 17	O43612
Compound 17	Q13231
Compound 17	P03180
Compound 17	Q13651
Compound 17	O75594
Compound 18	P11305
Compound 18	P16082
Compound 18	P01887
Compound 18	P69732
Compound 18	Q860N6
Compound 18	P35961
Compound 18	O14788
Compound 18	O35305
Compound 18	P55899
Compound 18	P61769
Compound 18	P01730
Compound 18	P20872
Compound 18	P02794
Compound 18	P10145
Compound 18	P04141
Compound 18	P24394
Compound 18	P35225
Compound 18	P78552
Compound 18	P01375
Compound 18	P01584
Compound 18	P42768
Compound 18	Q07912
Compound 18	P19803
Compound 18	P35465
Compound 18	P19878
Compound 18	Q61036
Compound 18	Q60610
Compound 18	P74873
Compound 18	P62993
Compound 18	O52623
Compound 18	Q51451
Compound 18	P52565
Compound 18	P53365
Compound 18	Q64096
Compound 18	Q9JK83
Compound 18	Q9QX73
Compound 18	P46108
Compound 18	Q00722
Compound 18	Q05608
Compound 18	Q07960
Compound 18	O75962
Compound 18	Q9NQU5
Compound 18	Q16512
Compound 18	P27870
Compound 18	O49003
Compound 18	Q9BZ29
Compound 18	Q9BUB5
Compound 18	Q92608
Compound 18	P15498
Compound 18	Q9R8E4
Compound 18	Q8BRU4
Compound 18	P60709
Compound 18	Q08043
Compound 18	Q15811
Compound 18	P70206
Compound 18	O43157
Compound 18	Q8C147
Compound 18	O30916
Compound 18	P36507
Compound 18	P27705
Compound 18	P19438
Compound 18	P02775
Compound 18	A2Q6L5
Compound 18	E9PMV2
Compound 18	O43612
Compound 18	Q13231
Compound 18	P03180
Compound 18	Q13651
Compound 18	O75594
Compound 18	Q1HVF7
Compound 18	C5MK56
Compound 18	P03211
Compound 18	X2G898
Compound 18	P30685
Compound 18	Q9YRL3
Compound 18	Q9YRL8
Compound 19	P14483
Compound 19	P04440
Compound 19	P20036
Compound 19	Q0ED31
Compound 19	Q16552
Compound 19	P20871
Compound 19	Q73372
Compound 19	P13236
Compound 19	P14735
Compound 19	P02776
Compound 19	P15509
Compound 19	O43557
Compound 19	Q92956
Compound 19	Q29599
Compound 19	P61073
Compound 19	Q98157
Compound 19	Q9Y6K5
Compound 19	P48061
Compound 19	Q9UNN8
Compound 19	Q96RJ3
Compound 19	A0A0B4J271
Compound 19	A0A0K0K1A5
Compound 19	A0A5B9
Compound 19	P01848
Compound 19	P15813
Compound 19	O73909
Compound 19	P04233
Compound 19	P04229
Compound 19	Q15646
Compound 19	P69332
Compound 19	P78423
Compound 19	P01903
Compound 19	P13760
Compound 19	O19707
Compound 19	P18573
Compound 19	Q30069
Compound 19	Q7Z434
Compound 19	Q9Y4K3
Compound 19	O75888
Compound 19	Q9Y275
Compound 19	A3FBE6
Compound 19	K4MU32
Compound 19	P12482
Compound 19	Q6V7J5
Compound 19	Q13822
Compound 19	P10147
Compound 19	P80098
Compound 19	Q2F862
Compound 20	P03437
Compound 20	L8E864
Compound 20	Q94G94
Compound 20	Q9NPH3
Compound 20	Q6UXL0
Compound 20	Q9NYY1
Compound 20	Q9UHF4
Compound 20	P60174
Compound 20	P35585
Compound 20	Q90VU7
Compound 20	P14778
Compound 20	P20718
Compound 20	P28067
Compound 20	K7N5N2
Compound 20	P00491
Compound 20	P29460
Compound 20	Q9NPF7
Compound 20	P14784
Compound 20	P31785
Compound 20	P40933
Compound 20	Q13261
Compound 20	L7MTK9
Compound 20	L7MTL0
Compound 20	P79483
Compound 20	B8YAC7
Compound 20	Q96F46
Compound 20	P10720
Compound 20	O43508
Compound 20	P06340
Compound 20	P13765
Compound 20	P28068
Compound 20	Q6ICR9
Compound 20	P00973
Compound 20	P40967
Compound 20	Q75760
Compound 20	P30466
Compound 20	Q3KSS8
Compound 20	P00749
Compound 20	P04004
Compound 20	Q03405
Compound 20	Q28090
Compound 20	P23946
Compound 20	C1ITJ8
Compound 20	P01888
Compound 20	Q6P4G7
Compound 20	Q30066
Compound 20	Q67AJ6
Compound 20	P00268
Compound 20	P51681
Compound 20	P16112
Compound 20	P08670
Compound 20	P55774
Compound 20	Q6PJ56
Compound 20	P11609
Compound 20	O95407
Compound 20	P48023
Compound 20	P01374
Compound 20	Q06643
Compound 20	F6ZMI5
Compound 20	O14763
Compound 20	P50591
Compound 20	P60568
Compound 20	P32927
Compound 20	P05231
Compound 20	P22362
Compound 20	P01892
Compound 20	P01909
Compound 20	P01920
Compound 20	Q2YD82
Compound 20	Q5Y7D3
Compound 20	P01850
Compound 20	P14434
