# Supplementary material for: Network pharmacology-based identifcation of potential targets of the flower of Trollius chinensis Bunge acting on anti-inflammatory effectss
Source: Sci Rep. 2019 May 30;9:8109. doi: 10.1038/s41598-019-44538-z (PMC6542797; doi:10.1038/s41598-019-44538-z)
Supplement: Supplementary file 3 — pharmmapper result (geneid) [file 41598_2019_44538_MOESM3_ESM.xlsx]

## Sheet: Sheet1
immiue	2QZW	Entry					1		2	3	4	5	6	7	8	9	10	11	12	13	14	15	16	17	18	19	20
	3TB8	P0CY27					P0CY27		P01032	Q98Y46	Q6SW59	P05107	Q2EEY0	O60563	P17213	A8CDU0	P32969	P05112	Q40960	P80372	P81544	P0AEX9	Q02878	Q06277	P11305	P14483	P03437
	1BBN	P03404					P03404		P01876	Q8URG0	P62318	P20702	Q5I2M5	P04608	O15263	P0A0L5	P35268	A4L9V2	P85524	P80373	P82818	Q9NP55	Q07020	Q9Z297	P16082	P04440	L8E864
	1BCN	P05112					P05112		P20023	Q70A61	P00403	A0A0B4J279	O00206	P50750	Q9Y258	P18510	P36578	Q4G1L3	P23526	P80374	Q92844	P12724	Q8NC51	Q15121	P01887	P20036	Q94G94
	1CYL	Q9EPW9					Q9EPW9		P17927	O11822	Q9WPU2	A0A592	Q9Y6Y9	P03126	P55773	P78556	P39023	P05231	P08575	P80376	P52907	Q6NXT2	Q96L21	Q9UQB8	P69732	Q0ED31	Q9NPH3
	1HIJ	Q9Y2C9					Q9Y2C9		P07357	P26590	Q9YYU3	A0A075B6N1	Q9EQU3	P04637	P03198	P01583	P40429	P43405	P11275	P80377	P36941	P84243	Q9Y3U8	Q7L576	Q860N6	Q16552	Q6UXL0
	1HIK	P68638					P68638		P07360	P27797	P12499	A0A087WT01	Q9NR97	Q05086	Q8NKX2	Q9Y4X3	P42766	P43403	P26645	P80380	Q27084	Q71DI3	P08708	Q8WUW1	P35961	P20871	Q9NYY1
	1HZI	Q89859					Q89859		P05156	P16104	P30490	A0A0B4J2E0	P01665	P35260	Q29983	O00585	P46776	P09601	P62937	Q5SHN3	Q76BK2	P04908	P08865	Q92558	O14788	Q73372	Q9UHF4
	1IAR	Q20NS3					Q20NS3		P02748	Q8N423	P04603	P29350	P01863	P09601	Q98823	P42830	P46777	Q8IU54	P40136	Q5SHN7	Q6RYA0	P06899	P15880	Q9NYB9	O35305	P13236	P60174
	1ILK	Q05315					Q05315		P00813	P16780	Q77378	Q13616	P07288	P05000	P42081	Q99731	P46778	Q8IU57	Q9UIK4	Q5SHN8	P13198	P62805	P23396	Q9Y2A7	P55899	P14735	P35585
	1INR	P02671					P02671		P13489	P01899	P68979	Q86VP6	P9WI73	P17181	P33681	P51671	P46779	P01834	Q810C8	Q5SHN9	Q8T9R8	P68431	P25398	P27361	P61769	P02776	Q90VU7
	1ITI	P02675					P02675		P24627	O19626	K7N5M4	O95628	A4L9V2	P48551	P25024	Q49DS8	P47914	P01857	Q13813	Q5SHP0	P20459	P55211	P39019	Q96PY5	P01730	P15509	P14778
	1ITL	P02676					P02676		O77698	P33260	Q9YXL3	P46527	Q4G1L3	P01562	P01910	Q6N095	P49207	P29459	Q15746	Q5SHP2	P81613	Q9NR28	P42677	O95466	P20872	O43557	P20718
	1ITM	P02679					P02679		Q9TUM0	Q70AA1	Q9YXL6	P61024	P43403	Q5ZMD1	P02789	Q993A8	P50914	P29460	P23634	Q5SHP3	Q13114	Q12933	P46781	P40763	P02794	Q92956	P28067
	1J7V	P01871					P01871		Q29477	Q9MYI6	P42345	Q13309	P07200	P01994	P06343	P19551	P61254	Q9NPF7	Q63450	Q5SHP6	P07947	Q13077	P46782	P28482	P10145	Q29599	K7N5N2
	1RCB	Q51918					Q51918		P84156	Q1KW74	P0C213	Q80UW2	P01834	P09207	P08700	Q6N030	P61313	P01514	P14151	Q5SHP8	B3RFR8	Q13489	P46783	P23727	P04141	P61073	P00491
	1Y6K	P27918					P27918		P02788	Q9IDV9	P03366	P12931	P29459	A5HUM9	P26718	Q6P5S8	P61353	P01515	Q9H1R3	Q5SHP9	Q86LE5	P98170	P60866	P63000	P24394	Q98157	P29460
	2B8U	P01700					P01700		Q8T0W8	P01849	P01012	Q8WY64	P9WPB3	Q1L1H6	Q9BZM4	Q8Q7Z9	P61513	P05230	Q00195	Q5SHQ0	D8L127	Q13490	P61247	P60953	P35225	Q9Y6K5	Q9NPF7
	2B8X	P01824					P01824		O77811	P30123	P01901	P01111	P9WPB5	Q9YKD7	P03205	O41925	P61927	P21579	P37840	Q5SHQ4	Q9I9P7	P52566	P62081	Q8TCU6	P78552	P48061	P14784
	2B8Y	P01880					P01880		P03950	P04213	Q8QMP2	Q96PU5	P9WFK7	Q5ZJG4	P00021	Q48898	P62424	P01583	P29474	Q5SHQ5	P86471	P15153	P62241	P27986	P01375	Q9UNN8	P31785
	2B8Z	P0DOX3					P0DOX3		O95711	Q9NPA0	Q9YXY3	P21580	P10279	A0ZXM3	P01904	Q91LS8	P62750	Q15109	Q9UKL4	Q5SHQ6	Q8N104	P16885	P62244	P42336	P01584	Q96RJ3	P40933
	2B90	Q2UVX4					Q2UVX4		Q99467	P03485	P40126	Q9H4M3	P32455	Q9PSX7	P04230	P05106	P62829	Q99584	Q13698	Q5SHQ7	P09038	Q15833	P62249	Q6YWF1	P42768	A0A0B4J271	Q13261
	2B91	P01721					P01721		Q06265	P04583	P01891	Q13191	Q9NRX4	Q95601	Q9Y6Q6	P15018	P62888	O00329	Q13557	Q5SHR2	Q17NR1	Q9TTF5	P62263	P05386	Q07912	A0A0K0K1A5	L7MTK9
	2CYK	P0CG04					P0CG04		Q13868	Q33CG5	Q70626	P22681	P51452	O46789	P01835	P42703	P62891	P23727	P53355	Q5SHZ1	P80511	P12530	P62266	P05387	P19803	A0A5B9	L7MTL0
	2D48	P01772					P01772		Q15024	A2KD59	P30481	O88846	P04156	Q9DG07	P20759	Q16627	P62899	P01574	Q05586	Q5SIH3	Q9C035	P58908	P62269	P05388	P35465	P01848	P79483
	2H24	Q6PYX1					Q6PYX1		Q5RKV6	P60201	Q9QAC5	Q96CA5	P15311	A1L565	P22301	A4F255	P62906	P05000	Q05152	Q5SJ76	P51124	P49137	P62273	P13639	P19878	P15813	B8YAC7
	2ILK	Q9Y5Y6					Q9Y5Y6		Q96B26	Q70XD7	P17763	P43405	P01514	O46790	P0A0L2	P01857	P62910	P17181	Q07652	Q5SJE1	P12318	Q16539	P62277	P18077	Q61036	O73909	Q96F46
	2INT	P08603					P08603		Q9NPD3	Q0QI92	P30484	P63208	P01515	Q6J4Y8	P17150	Q99616	P62913	P48551	P27884	Q5SJH3	Q90890	Q99538	P62280	P18124	Q60610	P04233	P10720
	3BPL	P00751					P00751		Q9NQT4	P01579	P0CF51	Q9R194	P05230	P68390	P02778	P02458	P62917	P01562	P25445	Q5SKU1	P21760	P43235	P62701	P18621	P74873	P04229	O43508
	3BPN	A0A0H3K6Z8					A0A0H3K6Z8		Q9NQT5	Q66793	Q9YYU8	Q9UKT7	P21579	P08311	P05121	P01911	P62945	P01563	P08138	Q5SLP8	P19525	P01023	P62753	P26373	P62993	Q15646	P06340
	3QB7	P07358					P07358		Q9Y3B2	Q8WVV4	P68043	Q9XVR6	Q99584	P03973	Q02223	P16757	P62987	P49768	P35228	Q5SLQ0	Q0PF16	P13699	P62841	P30050	O52623	P69332	P13765
	4YDY	D3JIB2					D3JIB2		P52701	Q86UW6	Q9Q0U8	O75832	O00329	P04054	P12544	Q29980	P63173	Q92542	P62157	Q5SLQ1	Q9NRW3	P41159	P62847	P32969	Q51451	P78423	P28068
	5FHX	Q91132					Q91132		P20585	P43355	K7N5M3	P51668	O43927	Q8IZI9	P08887	P41273	P83731	Q96BI3	Q6J8I9	Q9Z9H5	G4V4F9	O44249	P62851	P35268	P52565	P01903	Q6ICR9
	3A79	P01647					P01647		P43246	P10619	P18464	Q9CZW6	P01704	Q8IU54	P40223	Q30291	P83881	Q9NZ42	P24588	P55788	P31151	Q25519	P62854	P36578	P53365	P13760	P00973
	4OM7	P01808					P01808		P14174	Q56H30	R4WL38	Q9H0F5	P16298	Q8IU57	P02777	Q4MYJ2	P84098	P0C8E7	P0DP24	P10144	P02743	P14902	P62857	P39023	Q64096	O19707	P40967
	1G40	P01597					P01597		P20160	P10321	H2RG00	P25685	Q13569	A0A0H3K0M1	P40189	P0A0M0	Q02543	P10147	P11799	Q9BYN0	O95497	P49862	P62861	P40429	Q9JK83	P18573	Q75760
	1G44	Q5NV90					Q5NV90		P47992	P30464	O14746	P17612	P42224	P08246	P0A0L3	Q03909	Q02878	Q2F862	P42212	Q06830	P0A6Y8	Q06124	P62945	P42766	Q9QX73	Q30069	P30466
	1RID	P14210					P14210		P10809	P13747	P02768	P61925	O75928	P00592	P06239	P22413	Q07020	Q9ULZ3	Q13936	P08953	P02751	Q15208	P62979	P46776	P46108	Q7Z434	Q3KSS8
	1Y8E	U3KM01					U3KM01		P61604	P26715	P62942	Q5X159	Q9UER7	P81534	P19875	P20333	Q9Y3U8	Q8WXC3	O35433	P48607	P0DJI8	Q5E997	P63220	P46777	Q00722	Q9Y4K3	P00749
	5FOB	P00746					P00746		Q6TQF5	Q13241	P43631	O14818	P49792	P04083	P04626	P01675	P08708	O75594	P53779	Q4G1L2	Q9NZH8	P02638	P63244	P46778	Q05608	O75888	P04004
	4OPA	P13671					P13671		P03502	P47871	Q76ZQ3	P20618	Q92793	P19619	P11133	P01837	P08865	P15260	O00159	F2Z275	Q13325	P11116	P83731	P46779	Q07960	Q9Y275	Q03405
	4OPH	O00187					O00187		P05161	P08560	Q9BZL6	P25786	P63279	P13987	P07353	P68104	P15880	P01589	O36972	H6QM90	P05067	P09382	P84098	P47914	O75962	A3FBE6	Q28090
	1G86	P0C0L4					P0C0L4		P20591	Q5GL29	Q8NHL6	P25787	Q9UBE0	Q9LCB8	Q92838	Q05639	P22090	P30123	P63098	H6QM91	O94817	Q96AZ6	Q92583	P49207	Q9NQU5	K4MU32	P23946
	1HDK	P01024					P01024		Q05193	P03204	P33241	P25789	Q9UBT2	O15455	O14625	P13232	P23396	P01579	P56696	H6QM92	Q9NT62	P09913	P13500	P50914	Q16512	P12482	C1ITJ8
	1LCL	P01594					P01594		P34897	P35222	Q01433	P28066	P63165	O60486	P09341	P16871	P25398	Q66793	Q92913	P08253	P81172	Q05823	P55008	P61254	P27870	Q6V7J5	P01888
	1QKQ	P01764					P01764		Q03026	P30305	P03466	P28070	P01574	O75326	P12495	P01897	P39019	P14784	Q99250	P16035	G9MAP5	O95155	P00966	P61313	O49003	Q13822	Q6P4G7
	3GHG	P25791					P25791		Q03023	Q9Y4H2	Q07FI1	P28072	P01563	P33672	P27705	Q02218	P42677	P31785	P61328	O43405	P00720	P0CG48	P04406	P61353	Q9BZ29	P10147	Q30066
	3H32	P01593					P01593		P02652	Q92619	D9J353	P28074	P02681	Q2TBP0	P19438	P12273	P46781	P60568	Q05096	P9WGP3	Q7Z6L1	Q99PZ6	P13501	P61513	Q9BUB5	P80098	Q67AJ6
	1A4J	S6C4R2					S6C4R2		P02647	Q9YYH6	P30505	P49720	P53634	Q2TBX6	P02775	P25311	P46782	A3FBE6	Q9H095	Q16719	Q9UM07	Q9UHD2	P01308	P61927	Q92608	Q2F862	P00268
	1A4K	Q91MA7					Q91MA7		O43521	P06725	P30475	P49721	P09914	Q2YDE4	A2Q6L5	Q13158	P46783	P00813	Q14524	P12429	P05109	P02281	Q9UQM7	P62424	P15498		P51681
	1A8J	S6C4S0					S6C4S0		P16778	Q04771	Q3KSS4	P60900	P03527	Q32KL2	E9PMV2	P0C8E7	P60866	O95711	Q08209	Q8GED7	P06702	P06897	Q14258	P62750	Q9R8E4		P16112
	1AQK	P03435					P03435		Q07812	P38110	Q1HVF7	Q99436	P04610	Q3MHN0	O43612	Q65XZ7	P61247	Q99467	P23677	Q9HCY8	P31941	P35226	Q8WXC3	P62829	Q8BRU4		P08670
	1AR2	R9U684					R9U684		P30491	P59596	C5MK56	Q6ZSG1	P04613	Q3T0X5	Q13231	Q9DHW0	P62081	P07200	P0DP23	Q40963	Q15109	P62799	Q7SIC1	P62888	P60709		P55774
	1B0W	P01619					P01619		A0A075B6T6	P59595	P03211	Q96BH1	P18378	Q3T0Y5	P03180	P04578	P62241	Q06265	P51787	P43215	P80188	P84233	Q9NZ08	P62891	Q08043		Q6PJ56
	1BIO	Q8JDI3					Q8JDI3		P36897	P78358	X2G898	P25788	P07939	Q3T108	Q13651	P04070	P62244	Q13868	O00571	Q8NC51	Q9BT43	P61077	P07711	P62899	Q15811		P11609
	1BWW	S6B291					S6B291		A0JD25	P17693	P30685	P0CG47	P0CK32	Q3ZBG0	O75594	P19505	P62249	Q15024	P68466	Q96L21	Q9BUI4	Q86SE9	P62837	P62906	P70206		O95407
	1CD0	P01709					P01709		Q31615	Q95HB9	Q9YRL3	Q96EP0	P11077	Q3ZCK9	Q9GZX6	Q30597	P62263	Q5RKV6	P19508	P62701	P04271	Q99496	Q96FW1	P62910	O43157		P48023
	1CFA	A0A158RFT3					A0A158RFT3		P04858	P07910	Q9YRL8	P01112	P11079	Q58DU5	P02686	Q9WH73	P62266	Q96B26	Q9Y3Z3	P05388	Q15418	Q86WV6	Q6P179	P62913	Q8C147		P01374
	1CLY	A0A158RFT4					A0A158RFT4		P02786	P30479	P03169	Q9ULZ3	P11314	Q5E987	Q30154	Q16655	P62269	Q9NPD3	Q9Y4B6	P18077	Q676U5	A7SLZ2	P9WIA1	P62917	O30916		Q06643
	1D5B	A0A158RFT5					A0A158RFT5		Q30201	Q13126	P30460	Q9BXR5	Q9WAB2	Q5E9K0	Q76RJ0	P05452	P62273	Q9NQT4	P68598	P18124	Q9H1Y0	Q10588	P9WNK5	P62987	P36507		F6ZMI5
	1D5I	Q5YD59					Q5YD59		P24740	Q01668	P04585	Q15399	P11207	P07203	P13727	Q14627	P62277	Q9NQT5	P11116	P18621	Q9GK12	P06744	P9WNK7	P63173	P27705		O14763
	1D6V	P01031					P01031		P04222	O00238	P03407	O60603	P62877	P01912	P25774	Q1PHM6	P62280	Q9Y3B2	P09382	P26373	P80408	P49768	A0A0H2VDN9	P83881	P19438		P50591
	1DCL	V9QIE5					V9QIE5		P43627	Q2F4V2	P30480	P06179	Q13619	P35833	O76096	O95150	P62753	P52701	Q13651	P27635	P0DOY6	Q92542	Q9PRS8	Q02543	P02775		P60568
	1DFB	P0DOY2					P0DOY2		P52292	Q1WDM0	P69726	Q9QUN7	Q16531	P35834	P09919	P01902	P62841	P20585	P22301	P30050	P0DOY7	Q96BI3	O60814	P27705	A2Q6L5		P32927
	1DFP	Q1HSF8					Q1HSF8		P15260	P02771	Q31610	O60602	P33064	O00175	Q99062	P27930	P62847	P43246	Q8NC51	P27705	P0DOY8	Q9NZ42	Q9H1E1	P19438	E9PMV2		P05231
	1DIC	P06312					P06312		P04582	Q03463	P13746	P30690	P0C569	P04228	Q15080	Q7TDW8	P62851	P04083	Q96L21	P19438	P0DOY9	P25942	Q16695	P02775	O43612		P22362
	1DST	P01825					P01825		P12901	Q9DIT6	P04601	P27705	P07239	Q05329	P01589	P16410	P62854	P19619	P62701	P02775	P17291	Q8NC51	P0C0S5	A2Q6L5	Q13231		P01892
	1DSU	P0DOY3					P0DOY3		P04588	Q92959	P05534	P19438	Q1HVF7	P80075	O10647	P21611	P62857	P52566	P05388	A2Q6L5	P35871	Q96L21	Q71UI9	E9PMV2	P03180		P01909
	1EEQ	Q9WUD1					Q9WUD1		P43358	Q3KSU1	P19544	P02775	C5MK56	P13725	P04664	Q9BCW3	P62861	P15153	P18077	E9PMV2	P37362	P62701	P49450	O43612	Q13651		P01920
	1EEU	Q13404					Q13404		P09713	Q8WLS4	P06126	A2Q6L5	P03211	Q1HVF7	Q52T95	A0A0A8WFP6	P62979	P16885	P18124	O43612	P60405	P05388	Q8NC51	Q13231	O75594		Q2YD82
	1EFQ	P52564					P52564		P43626	P0C6H2	P18465	E9PMV2	X2G898	C5MK56	O15117	A0A173ADG5	P63220	Q15833	P18621	Q13231	P60488	P18077	Q96L21	P03180	Q1HVF7		Q5Y7D3
	1EK3	Q8VSD5					Q8VSD5		O60880	P01732	P43629	O43612	P30685	P03211	P12018	P41355	P63244	P12429	P26373	P03180	P60489	P18124	P62701	Q13651	C5MK56		P01850
	1F6L	O76064					O76064		Q13291	P13285	P43357	Q13231	Q9YRL3	X2G898	P15814	Q95477	Q8NC51	P02775	P27635	Q13651	P60490	P18621	P05388	O75594	P03211		P14434
	1GAF	Q15819					Q15819		P04857	Q9YV12	A0A578	P03180	Q9YRL8	P30685	Q16663	P29965	Q96L21	P10809	P30050	O75594	P60491	P26373	P18077		X2G898
	1HAQ	P61088					P61088		P30504	P04439	P30443	Q13651		Q9YRL3	O95715	Q9Q0U7	P62701	P61604	P27705	Q1HVF7	P60492	P27635	P18124		P30685
	1HEZ	P27635					P27635		P04602	P15812	Q8WZ42	O75594		Q9YRL8	P23510	C4PK56	P05388	Q99731	P19438	C5MK56	P60493	P30050	P18621		Q9YRL3
	1HFD	P22090					P22090		Q31206	Q3KST2	P29016				P43489	O19244	P18077	P24394	P02775	P03211	P60494		P26373		Q9YRL8
	1HKL	P61086					P61086		O11818	Q9QDK7	P29017				A2NTY6	Q07717	P18124	P35225	A2Q6L5	X2G898	P80339		P27635
	1HZH	P01032					Q8NC51		Q9Y5X3	Q49PI7	P18139				P01738	Q5QGG3	P18621	P78552	E9PMV2	P30685	P80340		P30050
	1I7Z	P01876					Q96L21		Q9TQB0	Q692E0	Q95460				Q8NC51	Q5QGH9	P26373	P58908	O43612	Q9YRL3	P80371
	1JV5	P20023					P62701		Q07352	E0YFW1	P03989				Q96L21	Q89490	P27635	P05386	Q13231	Q9YRL8	Q8NC51
	1KJS	P17927					P05388		P12977	Q8NC51	P32241				P62701	Q9GJ77	P30050	P05387	P03180		Q96L21
	1LIL	P07357					P18077		P51965	Q96L21	P01889				P05388	Q9HBE4		P13639	Q13651		P62701
	1LVE	P07360					P18124		P06334	P62701	P12478				P18077	Q9HBE5		Q8NC51	O75594		P05388
	1MCW	P05156					P18621		Q9BCZ1	P05388	Q8NC51				P18124	O00300		Q96L21			P18077
	1MIM	P02748					P26373		Q860W6	P18077	Q96L21				P18621	P05113		P62701			P18124
	1N0X	P00813					P30050		P14079	P18124	P62701				P26373	Q01344		P05388			P18621
	1OHQ	P13489					Q1HVF7		P27705	P18621	P05388				P27635	P03206		P18077			P26373
	1OM3	P24627					C5MK56		P19438	P26373	P18077				P30050	I2FL84		P18124			P27635
	1OP3	O77698					P03211		P02775	P27635	P18124					I2G9G1		P18621			P30050
	1OP5	Q9TUM0					X2G898		A2Q6L5	P30050	P18621					P01552		P26373
	1PEW	Q29477					P30685		E9PMV2		P26373							P27635
	1QAC	P84156					Q9YRL3		O43612		P27635							P30050
	1QP1	P02788					Q9YRL8		Q13231		P30050
	1REI	Q8T0W8							P03180
	1UCB	O77811							Q13651
	1W0R	P03950							O75594
	1W0S	O95711
	1WTL	Q99467
	1ZVO	Q06265
	2A73	Q13868
	2B39	Q15024
	2CD0	Q5RKV6
	2FB4	Q96B26
	2IG2	Q9NPD3
	2JB5	Q9NQT4
	2JB6	Q9NQT5
	2LVE	Q9Y3B2
	2MCG	P52701
	2NY7	P20585
	2OK5	P43246
	2Q20	P14174
	2RCJ	P20160
	2XW9	P47992
	2XWA	P10809
	2XWB	P61604
	2XWJ	Q6TQF5
	3BN9	P03502
	3C2A	P05161
	3CDC	P20591
	3CDF	Q05193
	3CDY	P34897
	3CU7	Q03026
	3GAU	Q03023
	3GAV	P02652
	3GAW	P02647
	3HQA	O43521
	3HQB	P16778
	3HRZ	Q07812
	3HS0	P30491
	3IU3	A0A075B6T6
	3KLS	P36897
	3KM9	A0JD25
	3LVE	Q31615
	3MCG	P04858
	3O11	P02786
	3OJY	Q30201
	3PRX	P24740
	3PVM	P04222
	3RU8	P43627
	3T5O	P52292
	3TYG	P15260
	3U0W	P04582
	3UPA	P12901
	3UPC	P04588
	3ZHD	P43358
	3ZHK	P09713
	3ZHL	P43626
	4A5W	O60880
	4AIZ	Q13291
	4CBN	P04857
	4CBO	P30504
	4D3C	P04602
	4D9R	Q31206
	4E0S	O11818
	4EOW	Q9Y5X3
	4FXG	Q9TQB0
	4FXK	Q07352
	4HIX	P12977
	4HW5	P51965
	4HWJ	P06334
	4I6O	Q9BCZ1
	4K07	Q860W6
	4KFZ	P14079
	4L1H	Q98Y46
	4LLD	Q8URG0
	4LLM	Q70A61
	4LLQ	O11822
	4LLU	P26590
	4LLW	P27797
	4LLY	P16104
	4LRN	Q8N423
	4LVE	P16780
	4M62	P01899
	4M8Q	O19626
	4NM4	P33260
	4NM8	Q70AA1
	4O58	Q9MYI6
	4O5I	Q1KW74
	4OB5	Q9IDV9
	4ODX	P01849
	4P39	P30123
	4UNT	P04213
	4UNU	Q9NPA0
	4UNV	P03485
	4UU9	P04583
	4XMP	Q33CG5
	4XNY	A2KD59
	4XNZ	P60201
	4XXD	Q70XD7
	4YDV	Q0QI92
	5ACL	P01579
	5ACM	Q66793
	5HCC	Q8WVV4
	5HCD	Q86UW6
	5HCE	P43355
	5I5K	P10619
	5IQ7	Q56H30
	5IQ9	P10321
	5LVE	P30464
	7FAB	P13747
	1J7D	P26715
	2A4D	Q13241
	2C2V	P47871
	2HLW	P08560
	3HCT	Q5GL29
	3HCU	P03204
	3VN9	P35222
	3VON	P30305
	3W31	Q9Y4H2
	4DHI	Q92619
	4DHJ	Q9YYH6
	4DHZ	P06725
	4IP3	Q04771
	4NR3	P38110
	4NRG	P59596
	4NRI	P59595
	4ONL	P78358
	4ONM	P17693
	4ONN	Q95HB9
	4ORH	P07910
	4TKP	P30479
	4UG0	Q13126
	4WHV	Q01668
	5AIT	O00238
	5AIU	Q2F4V2
	5AJ0	Q1WDM0
	5FLX	P02771
	1YLA	Q03463
	2GF5	Q9DIT6
	2O25	Q92959
	3E46	Q3KSU1
	3F92	Q8WLS4
	3K9O	P0C6H2
	3K9P	P01732
	5DFL	P13285
	1C5A	Q9YV12
	1IGA	P04439
	1IW2	P15812
	1LF7	Q3KST2
	2GSX	Q9QDK7
	2OVA	Q49PI7
	2OVD	Q692E0
	2OVE	E0YFW1
	2Q7Z	Q6SW59
	2QOS	P62318
	2RD7	P00403
	2XRC	Q9WPU2
	5FMW	Q9YYU3
	3IAR	P12499
	1A4Y	P30490
	1ANG	P04603
	1AWZ	Q77378
	1B0L	P68979
	1B1E	K7N5M4
	1B1I	Q9YXL3
	1B1J	Q9YXL6
	1B1X	P42345
	1B7Z	P0C213
	1BIY	P03366
	1BKA	P01012
	1BLF	P01901
	1CB6	Q8QMP2
	1CE2	Q9YXY3
	1DTZ	P40126
	1FCK	P01891
	1H0D	Q70626
	1H52	P30481
	1H53	Q9QAC5
	1HBY	P17763
	1I6B	P30484
	1I6Q	P0CF51
	1JW1	Q9YYU8
	1K58	P68043
	1K59	Q9Q0U8
	1K5A	K7N5M3
	1K5B	P18464
	1LCF	R4WL38
	1LFG	H2RG00
	1LFH	O14746
	1LFI	P02768
	1N76	P62942
	1OZZ	P43631
	1P00	Q76ZQ3
	1P0A	Q9BZL6
	1QJM	Q8NHL6
	1SQY	P33241
	1UN3	Q01433
	1UN4	P03466
	2ANG	Q07FI1
	2BJJ	D9J353
	2E2F	P30505
	3CR9	P30475
	4AHD	Q3KSS4
	4AHE	Q1HVF7
	4AHF	C5MK56
	4AHG	P03211
	4AHH	X2G898
	4AHI	P30685
	4AHJ	Q9YRL3
	4AHK	Q9YRL8
	4AHL	P03169
	4AHM	P30460
	4AHN	P04585
	3B2D	P03407
	2NN6	P30480
	2O8B	P69726
	2O8C	Q31610
	2O8D	P13746
	2O8E	P04601
	2O8F	P05534
	3THW	P19544
	3THX	P06126
	3THY	P18465
	3THZ	P43629
	1CA7	P43357
	1CGQ	A0A578
	1GCZ	P30443
	1GD0	Q8WZ42
	1GIF	P29016
	1LJT	P29017
	1MIF	P18139
	1P1G	Q95460
	2OOH	P03989
	2OOW	P32241
	2OOZ	P01889
	3B9S	P12478
	3CE4	P05107
	3DJH	P20702
	3DJI	A0A0B4J279
	3HOF	A0A592
	3IJG	A0A075B6N1
	3IJJ	A0A087WT01
	3JSF	A0A0B4J2E0
	3JSG	P29350
	3JTU	Q13616
	3L5P	Q86VP6
	3L5R	O95628
	3L5S	P46527
	3L5T	P61024
	3L5U	Q13309
	3L5V	Q80UW2
	3SMB	P12931
	3SMC	Q8WY64
	3U18	P01111
	3WNR	Q96PU5
	3WNS	P21580
	3WNT	Q9H4M3
	4ETG	Q13191
	4EUI	P22681
	4EVG	O88846
	4F2K	Q96CA5
	4GRN	P43405
	4GRO	P63208
	4GRP	Q9R194
	4GRQ	Q9UKT7
	4GRR	Q9XVR6
	4GRU	O75832
	4GUM	P51668
	4K9G	Q9CZW6
	4OSF	Q9H0F5
	4OYQ	P25685
	4P01	P17612
	4P0H	P61925
	4PKK	Q5X159
	4PKZ	O14818
	4PLU	P20618
	4TRF	P25786
	4TRU	P25787
	4WR8	P25789
	4WRB	P28066
	4XX7	P28070
	4XX8	P28072
	5B4O	P28074
	5BS9	P49720
	5BSC	P49721
	5BSI	P60900
	5EIZ	Q99436
	5HVV	Q6ZSG1
	5J7P	Q96BH1
	5J7Q	P25788
	1A7S	P0CG47
	1AE5	Q96EP0
	1FY1	P01112
	1FY3	Q9ULZ3
	1J8I	Q9BXR5
	1J9O	Q15399
	2HDM	O60603
	2JP1	P06179
	2N54	Q9QUN7
	2NYZ	O60602
	4PJ1	P30690
	1Z2M	Q2EEY0
	3OU5	Q5I2M5
	3PSE	O00206
	3R66	Q9Y6Y9
	3RT3	Q9EQU3
	3SDL	Q9NR97
	3SZR	P01665
	3ZYS	P01863
	4PVF	P07288
	1AKL	P9WI73
	1JIW	A4L9V2
	1KAP	Q4G1L3
	3VI1	P43403
	1L6L	P07200
	2A01	P01834
	2OU1	P29459
	3K2S	P9WPB3
	1F16	P9WPB5
	2K7W	P9WFK7
	2LR1	P10279
	1A1M	P32455
	1A1N	Q9NRX4
	1A1O	P51452
	1A6Z	P04156
	1A7X	P15311
	1A9B	P01514
	1A9E	P01515
	1AGB	P05230
	1AGC	P21579
	1AGD	Q99584
	1AGE	O00329
	1AGF	O43927
	1AKJ	P01704
	1AO7	P16298
	1B0G	Q13569
	1B0R	P42224
	1B6C	O75928
	1BD2	Q9UER7
	1BKF	P49792
	1BL4	Q92793
	1C16	P63279
	1CE6	Q9UBE0
	1CG9	Q9UBT2
	1D6O	P63165
	1D7H	P01574
	1D7I	P01563
	1D7J	P02681
	1DE4	P53634
	1DUY	P09914
	1DUZ	P03527
	1E27	P04610
	1E28	P04613
	1EEY	P18378
	1EEZ	P07939
	1EFX	P0CK32
	1EKU	P11077
	1EXU	P11079
	1EYM	P11314
	1F40	Q9WAB2
	1FAP	P11207
	1FG9	P62877
	1FKB	Q13619
	1FKD	Q16531
	1FKF	P33064
	1FKG	P0C569
	1FKH	P07239
	1FKI	O60563
	1FKJ	P04608
	1FKR	P50750
	1FKS	P03126
	1FKT	P04637
	1FYH	Q05086
	1GZP	P35260
	1GZQ	P09601
	1HHG	P05000
	1HHH	P17181
	1HHI	P48551
	1HHJ	P01562
	1HHK	Q5ZMD1
	1HIG	P01994
	1HLA	P09207
	1HSA	A5HUM9
	1HSB	Q1L1H6
	1I1F	Q9YKD7
	1I1Y	Q5ZJG4
	1I4F	A0ZXM3
	1I7R	Q9PSX7
	1I7T	Q95601
	1I7U	O46789
	1IM3	Q9DG07
	1IM9	A1L565
	1J4H	O46790
	1J4I	Q6J4Y8
	1J4R	P68390
	1JF1	P08311
	1JGD	P03973
	1JGE	P04054
	1JHT	Q8IZI9
	1JNJ	Q8IU54
	1K5N	Q8IU57
	1KA6	A0A0H3K0M1
	1KA7	P08246
	1KPR	P00592
	1KTL	P81534
	1LDS	P04083
	1LP9	P19619
	1M05	P13987
	1M6O	Q9LCB8
	1MHE	O15455
	1MI5	O60486
	1N2R	O75326
	1NSG	P33672
	1OF2	Q2TBP0
	1OGA	Q2TBX6
	1OGT	Q2YDE4
	1ONQ	Q32KL2
	1P7Q	Q3MHN0
	1PY4	Q3T0X5
	1Q94	Q3T0Y5
	1QEW	Q3T108
	1QLF	Q3ZBG0
	1QPF	Q3ZCK9
	1QPL	Q58DU5
	1QQD	Q5E987
	1QRN	Q5E9K0
	1QVO	P07203
	1R3H	P01912
	1S8D	P35833
	1S9W	P35834
	1S9X	O00175
	1S9Y	P04228
	1SYS	Q05329
	1SYV	P80075
	1T1W	P13725
	1T1X	P17213
	1T1Y	O15263
	1T1Z	Q9Y258
	1T20	P55773
	1T21	P03198
	1T22	Q8NKX2
	1TMC	Q29983
	1TVB	Q98823
	1TVH	P42081
	1UQS	P33681
	1UXS	P25024
	1UXW	P01910
	1VGK	P02789
	1W0V	P06343
	1W0W	P08700
	1W72	P26718
	1X7Q	Q9BZM4
	1XH3	P03205
	1XR8	P00021
	1XR9	P01904
	1XZ0	P04230
	1YDP	Q9Y6Q6
	1YPZ	P01835
	1ZHK	P20759
	1ZHL	P22301
	1ZS8	P0A0L2
	1ZSD	P17150
	1ZT4	P02778
	1ZVS	P05121
	2A83	Q02223
	2AK4	P12544
	2AV1	P08887
	2AV7	P40223
	2AXF	P02777
	2AXG	P40189
	2BCK	P0A0L3
	2BNQ	P06239
	2BNR	P19875
	2BSR	P04626
	2BSS	P11133
	2BST	P07353
	2BVO	Q92838
	2BVP	O14625
	2BVQ	P09341
	2C7U	P12495
	2CII	P27705
	2CIK	P19438
	2CLR	P02775
	2D31	A2Q6L5
	2D4D	E9PMV2
	2D4F	O43612
	2DG3	Q13231
	2DG4	P03180
	2DG9	Q13651
	2DYP	O75594
	2ESV	Q9GZX6
	2F53	P02686
	2F54	Q30154
	2F74	Q76RJ0
	2F8O	P13727
	2FAP	P25774
	2FKE	O76096
	2FYY	P09919
	2FZ3	Q99062
	2GIT	Q15080
	2GJ6	P01589
	2GT9	O10647
	2GTW	P04664
	2GTZ	Q52T95
	2GUO	O15117
	2H26	P12018
	2H6P	P15814
	2HJK	Q16663
	2HJL	O95715
	2HLA	P23510
	2HN7	P43489
	2J8U	A2NTY6
	2JCC	P01738
	2NW3	A8CDU0
	2NX5	P0A0L5
	2P5E	P18510
	2P5W	P78556
	2PO6	P01583
	2PPN	Q9Y4X3
	2PPO	O00585
	2PPP	P42830
	2PYE	Q99731
	2RFX	P51671
	2RIG	Q49DS8
	2RSE	Q6N095
	2UWE	Q993A8
	2V2W	P19551
	2V2X	Q6N030
	2VB5	Q6P5S8
	2VLJ	Q8Q7Z9
	2VLK	O41925
	2VLL	Q48898
	2VLR	Q91LS8
	2X4N	P05106
	2X4O	P15018
	2X4P	P42703
	2X4Q	Q16627
	2X4R	A4F255
	2X4S	P01857
	2X4T	Q99616
	2X4U	P02458
	2X70	P01911
	2X89	P16757
	2XKS	Q29980
	2XKU	P41273
	2XPG	Q30291
	2YPK	Q4MYJ2
	2YPL	P0A0M0
	2YXF	Q03909
	2Z9T	P22413
	3AM8	P20333
	3B3I	P01675
	3B6S	P01837
	3BES	P68104
	3BGM	Q05639
	3BH8	P13232
	3BH9	P16871
	3BHB	P01897
	3BO8	Q02218
	3BP4	P12273
	3BP7	P25311
	3BVN	Q13158
	3BW9	P0C8E7
	3BWA	Q65XZ7
	3BXN	Q9DHW0
	3BZE	P04578
	3BZF	P04070
	3C9N	P19505
	3CDG	Q30597
	3CII	Q9WH73
	3CIQ	Q16655
	3CZF	P05452
	3D18	Q14627
	3D25	Q1PHM6
	3D2U	O95150
	3D39	P01902
	3D3V	P27930
	3DBX	Q7TDW8
	3DHJ	P16410
	3DHM	P21611
	3DTX	Q9BCW3
	3DX6	A0A0A8WFP6
	3DX7	A0A173ADG5
	3DX8	P41355
	3DXA	Q95477
	3EKC	P29965
	3FAP	Q9Q0U7
	3FFC	C4PK56
	3FQN	O19244
	3FQR	Q07717
	3FQT	Q5QGG3
	3FQU	Q5QGH9
	3FQW	Q89490
	3FQX	Q9GJ77
	3FT2	Q9HBE4
	3FT3	Q9HBE5
	3FT4	O00300
	3GIV	P05113
	3GJF	Q01344
	3GSN	P03206
	3GSO	I2FL84
	3GSQ	I2G9G1
	3GSR	P01552
	3GSU	P03437
	3GSV	L8E864
	3GSW	Q94G94
	3GSX	Q9NPH3
	3H7B	Q6UXL0
	3H9H	Q9NYY1
	3H9R	Q9UHF4
	3H9S	P60174
	3HAE	P35585
	3HCV	Q90VU7
	3HG1	P14778
	3HLA	P20718
	3HPJ	P28067
	3HUJ	K7N5N2
	3I6G	P00491
	3I6K	P29460
	3I6L	Q9NPF7
	3IB4	P14784
	3IXA	P31785
	3K6S	P40933
	3K71	Q13261
	3K72	L7MTK9
	3KLA	L7MTL0
	3KPL	P79483
	3KPM	B8YAC7
	3KPN	Q96F46
	3KPO	P10720
	3KPP	O43508
	3KPQ	P06340
	3KPR	P13765
	3KPS	P28068
	3KWW	Q6ICR9
	3KXF	P00973
	3KYN	P40967
	3KYO	Q75760
	3L3D	P30466
	3L3G	Q3KSS8
	3L3I	P00749
	3L3J	P04004
	3L3K	Q03405
	3LKN	Q28090
	3LKO	P23946
	3LKP	C1ITJ8
	3LKQ	P01888
	3LKR	Q6P4G7
	3LKS	Q30066
	3LN4	Q67AJ6
	3LN5	P00268
	3LOW	P51681
	3LV3	P16112
	3M17	P08670
	3M1B	P55774
	3MDY	Q6PJ56
	3MGO	P11609
	3MGT	O95407
	3MR9	P48023
	3MRB	P01374
	3MRC	Q06643
	3MRD	F6ZMI5
	3MRE	O14763
	3MRF	P50591
	3MRG	P60568
	3MRH	P32927
	3MRI	P05231
	3MRJ	P22362
	3MRK	P01892
	3MRL	P01909
	3MRM	P01920
	3MRN	Q2YD82
	3MRO	Q5Y7D3
	3MRP	P01850
	3MRQ	P14434
	3MRR	P14483
	3MV7	P04440
	3MV8	P20036
	3MV9	Q0ED31
	3MYJ	Q16552
	3MYZ	P20871
	3MZT	Q73372
	3NA4	P13236
	3NFN	P14735
	3O3A	P02776
	3O3B	P15509
	3O3D	O43557
	3O3E	Q92956
	3O4L	Q29599
	3OV6	P61073
	3OX8	Q98157
	3OXR	Q9Y6K5
	3OXS	P48061
	3PWJ	Q9UNN8
	3PWL	Q96RJ3
	3PWN	A0A0B4J271
	3PWP	A0A0K0K1A5
	3QDA	A0A5B9
	3QDG	P01848
	3QDJ	P15813
	3QDM	O73909
	3QEQ	P04233
	3QFD	P04229
	3QFJ	Q15646
	3QZW	P69332
	3REW	P78423
	3RL1	P01903
	3RL2	P13760
	3RWJ	O19707
	3S6C	P18573
	3SDX	Q30069
	3SJV	Q7Z434
	3SKM	Q9Y4K3
	3SKO	O75888
	3SPV	Q9Y275
	3T8X	A3FBE6
	3TID	K4MU32
	3TIE	P12482
	3TLR	Q6V7J5
	3TM6	Q13822
	3TO2	P10147
	3TZV	P80098
	3U0P	Q2F862
	3UPR	P11305
	3UTQ	P16082
	3UTS	P01887
	3UTT	P69732
	3V5D	Q860N6
	3V5H	P35961
	3V5K	O14788
	3VCL	O35305
	3VFR	P55899
	3VFS	P61769
	3VFT	P01730
	3VFU	P20872
	3VFV	P02794
	3VFW	P10145
	3VH8	P04141
	3VRI	P24394
	3VRJ	P35225
	3VWJ	P78552
	3VWK	P01375
	3VXM	P01584
	3VXN	P42768
	3VXO	Q07912
	3VXP	P19803
	3VXR	P35465
	3VXS	P19878
	3VXU	Q61036
	3W0W	Q60610
	3W39	P74873
	3WL9	P62993
	3WLB	O52623
	3WUW	Q51451
	3X11	P52565
	3X12	P53365
	3X13	Q64096
	3X14	Q9JK83
	4DH0	Q9QX73
	4E5X	P46108
	4EN3	Q00722
	4EUP	Q05608
	4F7M	Q07960
	4F7P	O75962
	4F7T	Q9NQU5
	4FAP	Q16512
	4FTV	P27870
	4FXL	O49003
	4G8G	Q9BZ29
	4G8I	Q9BUB5
	4G9D	Q92608
	4G9F	P15498
	4GKN	Q9R8E4
	4GKS	Q8BRU4
	4GUP	P60709
	4HKJ	Q08043
	4HWZ	Q15811
	4HX1	P70206
	4I48	O43157
	4I4W	Q8C147
	4IPX	O30916
	4JFD	P36507
	4JFE	Q06277
	4JFF	Q9Z297
	4JFO	Q15121
	4JFP	Q9UQB8
	4JFQ	Q7L576
	4JQX	Q8WUW1
	4JRX	Q92558
	4JRY	Q9NYB9
	4K71	Q9Y2A7
	4K7F	P27361
	4KDT	Q96PY5
	4L29	O95466
	4L3C	P40763
	4L3E	P28482
	4L4T	P23727
	4L4V	P63000
	4LCW	P60953
	4LCY	Q8TCU6
	4LHU	P27986
	4LNR	P42336
	4M8V	Q6YWF1
	4MJ5	P05386
	4MJ6	P05387
	4MJI	P05388
	4MNQ	P13639
	4N0F	P18077
	4N0U	P18124
	4N19	P18621
	4N8V	P26373
	4NEH	P30050
	4NEN	P32969
	4NNX	P35268
	4NNY	P36578
	4NO0	P39023
	4NO2	P40429
	4NO3	P42766
	4NO5	P46776
	4NQC	P46777
	4NQD	P46778
	4NQE	P46779
	4NQV	P47914
	4NQX	P49207
	4NT6	P50914
	4O2C	P61254
	4O2E	P61313
	4O2F	P61353
	4ONO	P61513
	4PJ5	P61927
	4PJ7	P62424
	4PJ8	P62750
	4PJ9	P62829
	4PJA	P62888
	4PJB	P62891
	4PJC	P62899
	4PJD	P62906
	4PJE	P62910
	4PJF	P62913
	4PJG	P62917
	4PJH	P62987
	4PJI	P63173
	4PJX	P83881
	4PR5	Q02543
	4PRA	Q02878
	4PRB	Q07020
	4PRD	Q8NC51
	4PRE	Q96L21
	4PRH	Q9Y3U8
	4PRI	P08708
	4PRN	P08865
	4PRP	P15880
	4QOK	P23396
	4QRP	P25398
	4QRQ	P39019
	4QRR	P42677
	4QRS	P46781
	4QRT	P46782
	4QRU	P46783
	4R9H	P60866
	4RA3	P61247
	4RAH	P62081
	4RMQ	P62241
	4RMR	P62244
	4RMS	P62249
	4RMT	P62263
	4RMU	P62266
	4RMV	P62269
	4RMW	P62273
	4U1H	P62277
	4U1I	P62280
	4U1J	P62701
	4U1K	P62753
	4U1L	P62841
	4U1M	P62847
	4U1N	P62851
	4U1S	P62854
	4U6X	P62857
	4U6Y	P62861
	4UQ2	P62945
	4UQ3	P62979
	4WDI	P63220
	4WJ5	P63244
	4WO4	P83731
	4WU5	P84098
	4WU7	Q92583
	4WUU	P13500
	4WW2	P55008
	4X6C	P00966
	4X6D	P04406
	4X6E	P13501
	4X6F	P01308
	4XXC	Q9UQM7
	4Z76	Q14258
	4Z77	Q8WXC3
	4Z78	Q7SIC1
	4ZEZ	Q9NZ08
	5B38	P07711
	5B39	P62837
	5BRZ	Q96FW1
	5BS0	Q6P179
	5C07	P9WIA1
	5C08	P9WNK5
	5C09	P9WNK7
	5C0A	A0A0H2VDN9
	5C0B	Q9PRS8
	5C0C	O60814
	5C0D	Q9H1E1
	5C0E	Q16695
	5C0F	P0C0S5
	5C0G	Q71UI9
	5C0H	P49450
	5C0I	P0AEX9
	5C0J	Q9NP55
	5C9J	P12724
	5D2L	Q6NXT2
	5D2N	P84243
	5D5M	Q71DI3
	5D7I	P04908
	5D7J	P06899
	5D7L	P62805
	5DEF	P68431
	5DEG	P55211
	5EO0	Q9NR28
	5EO1	Q12933
	5ES4	Q13077
	5EU3	Q13489
	5EU4	P98170
	5EU5	Q13490
	5EU6	P52566
	5HHM	P15153
	5HHN	P16885
	5HHO	Q15833
	5HHP	Q9TTF5
	5HHQ	P12530
	5HYJ	P58908
	3PS5	P49137
	1AA9	Q16539
	1IOZ	Q99538
	1LDJ	P43235
	1Q21	P01023
	1QYM	P13699
	1TR4	P41159
	1U6G	O44249
	1UOH	Q25519
	1UR6	P14902
	1W4U	P49862
	2ASS	Q06124
	2AST	Q15208
	2C4P	Q5E997
	2CLW	P02638
	2E31	P11116
	2E32	P09382
	2ESK	Q96AZ6
	2ESO	P09913
	2ESP	Q05823
	2ESQ	O95155
	2GU8	P0CG48
	2H8H	Q99PZ6
	2Q21	Q9UHD2
	2YHO	P02281
	3A33	P06897
	3AGL	P35226
	3AGM	P62799
	3AMA	P84233
	3AMB	P61077
	3CON	Q86SE9
	3JVZ	Q99496
	3JW0	Q86WV6
	3L1Y	A7SLZ2
	3L9L	Q10588
	3L9M	P06744
	3L9N	P49768
	3MVJ	Q92542
	3NX8	Q96BI3
	3OJ4	Q9NZ42
	3OOG	P25942
	3OVV	P81544
	3OWP	P82818
	3OXT	Q92844
	3P0M	P52907
	3POO	P36941
	3PTF	Q27084
	3TGD	Q76BK2
	3VQH	Q6RYA0
	3WSO	P13198
	3ZNI	Q8T9R8
	4A49	P20459
	4A4B	P81613
	4A4C	Q13114
	4AE6	P07947
	4AE9	B3RFR8
	4AP4	Q86LE5
	4AUQ	D8L127
	4DDG	Q9I9P7
	4FL2	P86471
	4FL3	Q8N104
	4I6J	P09038
	4LDT	Q17NR1
	4NIK	P80511
	4Q21	Q9C035
	4QPL	P51124
	4R3O	P12318
	4R67	Q90890
	4UJ1	P21760
	4UJ2	P19525
	4UJ9	Q0PF16
	4UJA	Q9NRW3
	4UJB	G4V4F9
	4V3K	P31151
	4V3L	P02743
	4WB5	O95497
	4WB6	P0A6Y8
	4WB7	P02751
	4WB8	P0DJI8
	4WZ3	Q9NZH8
	5A0Q	Q13325
	5D0K	P05067
	5D0M	O94817
	5D1K	Q9NT62
	5D1L	P81172
	5D1M	G9MAP5
	5DSV	P00720
	5EDV	Q7Z6L1
	6Q21	Q9UM07
	2KN6	P05109
	1FYV	P06702
	1FYW	P31941
	1FYX	Q15109
	1O77	P80188
	1UCU	Q9BT43
	2J67	Q9BUI4
	2Z62	P04271
	2Z63	Q15418
	2Z65	Q676U5
	2Z66	Q9H1Y0
	2Z7X	Q9GK12
	2Z80	P80408
	2Z81	P0DOY6
	2Z82	P0DOY7
	3A5X	P0DOY8
	3A7B	P0DOY9
	3A7C	P17291
	3FXI	P35871
	3J0A	P37362
	3UL7	P60405
	3UL8	P60488
	3UL9	P60489
	3ULA	P60490
	3W3G	P60491
	3W3J	P60492
	3W3K	P60493
	3W3L	P60494
	3W3M	P80339
	3W3N	P80340
	3WI4	P80371
	3WI5	P80372
	3WN4	P80373
	3WPB	P80374
	3WPC	P80376
	3WPD	P80377
	3WPE	P80380
	4G8A	Q5SHN3
	4QBZ	Q5SHN7
	4QC0	Q5SHN8
	4QDH	Q5SHN9
	4R07	Q5SHP0
	4R08	Q5SHP2
	4R09	Q5SHP3
	4R0A	Q5SHP6
	4R6A	Q5SHP8
	5AWB	Q5SHP9
	5AWD	Q5SHQ0
	5HDH	Q5SHQ4
	2ZCH	Q5SHQ5
	2ZCK	Q5SHQ6
	2ZCL	Q5SHQ7
	3QUM	Q5SHR2
	2PZI	Q5SHZ1
	4CNI	Q5SIH3
	4J4L	Q5SJ76
	4ZS7	Q5SJE1
	2OZO	Q5SJH3
	4K2R	Q5SKU1
	3RJR	Q5SLP8
	1F42	Q5SLQ0
	1F45	Q5SLQ1
	3D85	Q9Z9H5
	3D87	P55788
	3DUH	P10144
	3HMX	Q9BYN0
	3QWR	Q06830
	1KPI	P08953
	1L1E	P48607
	3HEM	Q4G1L2
	4JD6	F2Z275
	5EBV	H6QM90
	5EC4	H6QM91
	1DX0	H6QM92
	1DX1	P08253
	1F5N	P16035
	1J4X	O43405
	1QLX	P9WGP3
	1QLZ	Q16719
	1VHR	P12429
	2AI6	Q8GED7
	2HW4	Q9HCY8
	2NMM	Q40963
	2OZW	P43215
	2OZX	Q40960
	3F81	P85524
	4KML	P23526
	4RM8	P08575
	4RM9	P11275
	1A13	P26645
	1D7N	P62937
	1YUR	P40136
	1YUS	Q9UIK4
	1YUT	Q810C8
	1YUU	Q13813
	2CZP	Q15746
	2EGD	P23634
	2H2K	Q63450
	2K8M	P14151
	2KI4	Q9H1R3
	2KI6	Q00195
	2KOT	P37840
	2L5X	P29474
	2LE9	Q9UKL4
	5DXU	Q13698
	4ZAI	Q13557
	5CBA	P53355
	5CBE	Q05586
	4OR9	Q05152
	4ORA	Q07652
	4ORC	P27884
	1A5R	P25445
	1WYW	P08138
	1Y8R	P35228
	1YVL	P62157
	2ASQ	Q6J8I9
	2KQS	P24588
	2LAS	P0DP24
	2MW5	P11799
	2N1A	P42212
	2N1V	Q13936
	2PE6	O35433
	3KYC	P53779
	3KYD	O00159
	3RZW	O36972
	1AU1	P63098
	1ITF	P56696
	1RH2	Q92913
	2HYM	Q99250
	2KZ1	P61328
	2LAG	Q05096
	2LMS	Q9H095
	3S9D	Q14524
	3SE3	Q08209
	4YPG	P23677
	4Z5R	P0DP23
	1AOC	P51787
	3PDF	O00571
	4HOU	P68466
	1FN9	P19508
	1JFW	Q9Y3Z3
	1JMU	Q9Y4B6
	1K5K	P68598
	1LUZ
	2B5L
	2CSE
	2HYE
	2P4D
	2Q05
	2RF6
	2WZL
	3CM3
	3MI9
	3MIA
	4GIZ
	4XR8
	5B0V
	4WD4
	3SE4
	3UX9
	1BMG
	2YEZ
	2YF1
	3BEV
	3BEW
	3JVG
	3L9R
	3PWV
	4CVX
	4CVZ
	4CW1
	4D0B
	4D0C
	4D0D
	4E0R
	4F7C
	4F7E
	4G42
	4G43
	4IIQ
	4LCC
	1AU8
	1B0F
	1CGH
	1FX9
	1FXF
	1H1B
	1HN4
	1HNE
	1KYN
	1L8S
	1P2P
	1PIR
	1PIS
	1PPF
	1PPG
	1SFV
	1SFW
	1T32
	1Y6O
	1Y6P
	2AZY
	2AZZ
	2B00
	2B01
	2B03
	2B04
	2PHI
	2RG3
	2Z7F
	3ELO
	3FVI
	3FVJ
	3HHC
	3HSW
	3L30
	3O4M
	3OG4
	3OG6
	3P2P
	3Q76
	3Q77
	3QLM
	4DBK
	4G5I
	4NZL
	4O1Y
	4P2P
	4WVP
	5A09
	5A0A
	5A0B
	5A0C
	5ABW
	5P2P
	1KJ6
	1AIN
	1HM6
	1MCX
	1CDQ
	1CDR
	1CDS
	1ERG
	1ERH
	2J8B
	2OFS
	2UWR
	2UX2
	4BIK
	1ZIW
	2A0Z
	3ULU
	3ULV
	3NVQ
	1IRU
	2F8A
	1A15
	1A6A
	1A8M
	1AH1
	1ALU
	1ALY
	1AQD
	1B2T
	1B3J
	1B50
	1B53
	1BGC
	1BGD
	1BGE
	1BO0
	1BP1
	1BX2
	1CD9
	1CDH
	1CDI
	1CDJ
	1CDU
	1CDY
	1CSG
	1D0G
	1D2Q
	1D4V
	1D5M
	1D5X
	1D5Z
	1D6E
	1D9C
	1D9G
	1DDF
	1DG6
	1DLH
	1DOK
	1DOL
	1DOM
	1DON
	1DU3
	1E4Q
	1EIG
	1EIH
	1EMR
	1EOT
	1EQT
	1ES0
	1ESR
	1EVS
	1EWF
	1F2L
	1F9P
	1F9Q
	1F9R
	1F9S
	1FD3
	1FD4
	1FHA
	1FQQ
	1FV1
	1FYT
	1G2S
	1G2T
	1G91
	1G9M
	1G9N
	1GA3
	1GC1
	1GNC
	1H15
	1H8U
	1HDM
	1HIB
	1HQR
	1HRJ
	1HUL
	1HUM
	1HUN
	1HXY
	1HYR
	1I1B
	1I1R
	1I85
	1I8L
	1I9R
	1ICW
	1IIE
	1IJZ
	1IK0
	1IKL
	1IKM
	1IL6
	1IL8
	1ILP
	1ILQ
	1ILR
	1ILT
	1IOB
	1IRA
	1IRL
	1IRP
	1ITB
	1J8H
	1JE4
	1JE6
	1JH5
	1JK8
	1JL4
	1JLI
	1JWM
	1JWS
	1JWU
	1KCG
	1KD7
	1KG0
	1KLG
	1KLT
	1KLU
	1KT2
	1KTD
	1KXG
	1L2H
	1L8J
	1LB4
	1LB5
	1LB6
	1LK3
	1LO5
	1LQS
	1LQV
	1LV9
	1M47
	1M48
	1M49
	1M4A
	1M4B
	1M4C
	1M73
	1M8A
	1MGS
	1ML0
	1MSG
	1MSH
	1NAP
	1NBP
	1NCV
	1NN6
	1O7Y
	1O7Z
	1O80
	1OC0
	1OP8
	1OQD
	1OQE
	1ORF
	1OSG
	1P9M
	1PF7
	1PFM
	1PFN
	1PGR
	1PJP
	1PLF
	1PQZ
	1PVH
	1PW6
	1PWY
	1PX5
	1PY2
	1PYW
	1Q68
	1QE6
	1QG7
	1QNK
	1QR1
	1QSE
	1QSF
	1QVN
	1R5I
	1RCT
	1RFB
	1RFG
	1RHG
	1RHP
	1RI9
	1RJ7
	1RJ8
	1RJT
	1ROD
	1RR6
	1RSZ
	1RT9
	1RTN
	1RTO
	1RZJ
	1RZK
	1S0L
	1S4G
	1S9V
	1SDF
	1SEB
	1SJE
	1SJH
	1SSU
	1T31
	1T4Q
	1T5W
	1T5X
	1T7V
	1T7W
	1T7X
	1T7Y
	1T7Z
	1T80
	1TNF
	1TNR
	1TOO
	1TP0
	1TVX
	1TWE
	1TWM
	1U4L
	1U4M
	1U4P
	1U4R
	1U58
	1ULA
	1ULB
	1UVQ
	1V2H
	1V3Q
	1V41
	1V45
	1VLK
	1VMC
	1WAW
	1WB0
	1WIO
	1WIP
	1WIQ
	1Y6M
	1Y6N
	1YCK
	1YKB
	1YMM
	1YRY
	1Z92
	1ZAG
	1ZGL
	1ZXT
	21BI
	2A0W
	2A0X
	2A0Y
	2AZ5
	2B4C
	2B5I
	2BC4
	2BRS
	2C0Y
	2CEI
	2CH9
	2CHI
	2CIH
	2CLU
	2CN6
	2CN7
	2D9Q
	2DYB
	2E7A
	2ECI
	2EOT
	2ERJ
	2FFK
	2FHA
	2FIN
	2FSE
	2G9H
	2GMF
	2GTJ
	2GTO
	2H32
	2HCC
	2HCI
	2HDL
	2HEV
	2HVX
	2I1B
	2IAM
	2IAN
	2ICW
	2IL6
	2IL8
	2ILA
	2IPK
	2IRT
	2J7Z
	2JMD
	2JQ8
	2JYO
	2K01
	2K03
	2K04
	2K05
	2KEC
	2KED
	2KEE
	2KH2
	2KKI
	2KLU
	2KOL
	2KUM
	2L4N
	2L9H
	2MGS
	2MP1
	2MPM
	2N55
	2NNA
	2NVH
	2NWG
	2NXY
	2NXZ
	2NY0
	2NY1
	2NY2
	2NY3
	2NY4
	2NY5
	2NY6
	2NZ1
	2O0O
	2OC4
	2OC9
	2OJE
	2ON6
	2OQP
	2Q6W
	2Q7N
	2Q7O
	2Q8R
	2Q8T
	2QAD
	2QE3
	2RA4
	2RE9
	2RJK
	2RJL
	2SDF
	2SEB
	2TUN
	2VXW
	2WBJ
	2WRY
	2WY3
	2X29
	2X44
	2X69
	2X6G
	2X6L
	2XFX
	2XN9
	2XQB
	2YS0
	2Z3Q
	2Z3R
	2Z6M
	2ZJC
	2ZPX
	31BI
	3AJO
	3AJP
	3AJQ
	3ALQ
	3BGS
	3BPO
	3BT1
	3BT2
	3BX7
	3C5J
	3CD4
	3D1V
	3DI2
	3DI3
	3ERY
	3ERZ
	3ES3
	3ES6
	3EZQ
	3FPU
	3G6D
	3GB9
	3GBL
	3GGS
	3GV3
	3H44
	3HCS
	3HP3
	3IFD
	3IL8
	3INK
	3INY
	3IT8
	3J70
	3JTC
	3JTS
	3JTT
	3JWD
	3JWO
	3K51
	3K8O
	3K8Q
	3KBX
	3L5W
	3L5X
	3L6F
	3L9J
	3LB6
	3LKJ
	3LQA
	3LQZ
	3LTQ
	3MA7
	3MI8
	3N7O
	3NJ5
	3NWM
	3O2D
	3O4O
	3O6F
	3O81
	3ONA
	3OSK
	3P73
	3P77
	3PDO
	3PGC
	3PGD
	3PHB
	3PL6
	3POK
	3PWU
	3QAZ
	3QB1
	3QD6
	3QQ3
	3QQ4
	3QT2
	3QXA
	3QXD
	3RDT
	3RWC
	3RWD
	3RWE
	3RWF
	3RWG
	3RWH
	3RWI
	3S0N
	3S4S
	3S5L
	3T0E
	3TGX
	3THM
	3TJE
	3TJU
	3TJV
	3TK9
	3TN2
	3URF
	3V56
	3VA2
	3VFM
	3VFN
	3VFO
	3VFP
	3WD5
	3WEX
	41BI
	4AEN
	4AFQ
	4AFS
	4AFU
	4AFZ
	4AG1
	4AG2
	4AH2
	4C56
	4D8P
	4DEP
	4DN4
	4DOH
	4DYX
	4DYY
	4DYZ
	4DZ0
	4E41
	4EAR
	4EB8
	4ECE
	4EMZ
	4EN0
	4EN2
	4FQX
	4G3Y
	4G6J
	4G6M
	4GAF
	4GAI
	4GAW
	4GBX
	4GG6
	4GKA
	4GRL
	4GRW
	4GS7
	4H1L
	4H25
	4H26
	4H8W
	4HR9
	4HSA
	4HSV
	4HT1
	4I0P
	4I1B
	4I5B
	4I77
	4IG8
	4IS6
	4J6G
	4JM2
	4JQV
	4K24
	4K2Y
	4K5Z
	4K60
	4K69
	4KG8
	4KGG
	4KGQ
	4KKN
	4KP0
	4L8S
	4L9L
	4LMQ
	4MAY
	4MBS
	4MCY
	4MCZ
	4MD0
	4MD4
	4MD5
	4MDI
	4MDJ
	4MHE
	4MNG
	4MQ7
	4MSV
	4MXV
	4MXW
	4N8P
	4N90
	4NEJ
	4NEM
	4NI7
	4NI9
	4NKQ
	4O9H
	4OE8
	4OG9
	4OIJ
	4OIK
	4OV5
	4OYN
	4OZF
	4OZG
	4OZH
	4OZI
	4P46
	4P4K
	4P4R
	4P57
	4P5K
	4P5M
	4P9H
	4PS4
	4Q6I
	4QHU
	4R2G
	4R4H
	4R8I
	4R9W
	4R9Y
	4RA8
	4RAL
	4RAU
	4RQS
	4RS1
	4RSU
	4RWN
	4RWO
	4RWP
	4RWQ
	4RWS
	4S3N
	4TSV
	4TWT
	4UAI
	4V3D
	4V3E
	4V46
	4WWK
	4X37
	4X38
	4X39
	4X3A
	4X5W
	4X5X
	4XDX
	4XQ7
	4XT1
	4XT3
	4Y08
	4Y19
	4Y1A
	4YKH
[truncated: 805 more rows]
